# Supplementary material for: Imaging the impact of rotifer consumption on bacterial behaviors in the zebrafish gut
Source: PLoS One. 2026 Jun 2;21(6):e0349516. doi: 10.1371/journal.pone.0349516 (PMC13229379; doi:10.1371/journal.pone.0349516)
Supplement: S1 Data — CSV files of all plotted datapoints, organized by figure. (ZIP) [file pone.0349516.s002.zip]

Archive with 8 entries (8 files):
- fig1D.csv
- fig2DEF.csv
- fig2H.csv
- fig2J.csv
- fig3DEF.csv
- fig3I.csv
- fig3J.csv
- fig4DEthr100.csv
