# Supplementary material for: Imaging the impact of rotifer consumption on bacterial behaviors in the zebrafish gut
Source: PLoS One. 2026 Jun 2;21(6):e0349516. doi: 10.1371/journal.pone.0349516 (PMC13229379; doi:10.1371/journal.pone.0349516)
Supplement: S1 Data — CSV files of all plotted datapoints, organized by figure. (ZIP) [file pone.0349516.s002.zip › fig2H.csv]

	day	fish	mean speed
0	1-22	f6	21.329196408218582
1	1-22	f6	33.10209022366427
2	1-22	f6	16.47377419611536
3	1-22	f6	7.508152060251413
4	1-22	f6	16.133244764231097
5	1-22	f6	9.713966872626335
6	1-22	f6	22.69626324245022
7	1-22	f6	29.23906464548889
8	1-22	f6	31.50931501332719
9	1-22	f6	8.444902088616198
10	1-22	f6	22.83539674447259
11	1-22	f6	9.956954891492174
12	1-22	f6	19.4053385504914
13	1-22	f6	23.76439016428543
14	1-22	f6	13.681496244039804
15	1-22	f6	11.93074889278124
16	1-22	f6	12.083937337205523
17	1-22	f6	24.586083359586873
18	1-22	f6	18.627049440123166
19	1-22	f6	8.096258810499267
20	1-22	f6	12.818140113240185
21	1-22	f6	18.762532584143376
22	1-22	f6	15.977017950836206
23	1-22	f6	9.43164296850721
24	1-22	f6	15.30280570656733
25	1-22	f6	12.531041765427204
26	1-22	f6	12.1285523138766
27	1-22	f6	33.71208909840105
28	1-22	f6	8.114694257310457
29	1-22	f6	16.578543010481244
30	1-22	f6	10.80343678255192
31	1-22	f6	9.122239980058758
32	1-22	f6	21.32503202870135
33	1-22	f6	14.696920946278055
34	1-22	f6	7.050321656266242
35	1-22	f6	11.541024421472597
36	1-22	f6	14.463260051391158
37	1-22	f6	10.965983963084057
38	1-22	f6	17.484381202646052
39	1-22	f6	10.385490453900944
40	1-22	f6	13.218860688970901
41	1-22	f6	7.603528734756303
42	1-22	f6	14.670678889789746
43	1-22	f6	22.85730211556276
44	1-22	f6	14.381253735318982
45	1-22	f6	6.0221302823425065
46	1-22	f6	6.63327127742669
47	1-22	f6	11.497963020549223
48	1-22	f6	15.240466277530048
49	1-22	f6	42.89363144835353
50	1-22	f6	15.905710061584
51	1-22	f6	15.102115638945016
52	1-22	f6	31.912319407591088
53	1-22	f6	14.299633551752706
54	1-22	f6	5.682240353932261
55	1-22	f6	11.452910534131252
56	1-22	f6	16.058085735866484
57	1-22	f6	9.061388221732013
58	1-22	f6	9.928547517523436
59	1-22	f6	8.637424623751908
60	1-22	f6	8.467041617989594
61	1-22	f6	14.971847038368454
62	1-22	f6	11.367145901939203
63	1-22	f6	9.94588823146712
64	1-22	f6	15.615952267899193
65	1-22	f6	13.080073057489972
66	1-22	f6	21.50404716603615
67	1-22	f6	10.516934724310566
68	1-22	f6	27.918843351662524
69	1-22	f6	13.206191782489258
70	1-22	f6	15.577074135841558
71	1-22	f6	29.730814383001707
72	1-22	f6	33.16884064067053
73	1-22	f6	12.400790945958176
74	1-22	f6	27.85444082732851
75	1-22	f6	26.935230985276995
76	1-22	f6	31.71683152418156
77	1-22	f6	26.147764778714855
78	1-22	f6	34.05774749688516
79	1-22	f6	26.65954326560039
80	1-22	f6	10.55346836089623
81	1-22	f6	17.582402676082467
82	1-22	f6	26.017172351888703
83	1-22	f6	12.629793967703886
84	1-22	f6	15.277992938714265
85	1-22	f6	23.80734242890961
86	1-22	f6	8.21379274925837
87	1-22	f6	46.49477870655879
88	1-22	f6	14.533429463522543
89	1-22	f6	13.228783189266604
90	1-22	f6	11.211095987326376
91	1-22	f6	12.077196248919615
92	1-22	f6	1.745519450457686
93	1-22	f6	3.53560854786978
94	1-22	f6	32.48878677234258
95	1-22	f6	14.378811683266603
96	1-22	f6	27.755341136742523
97	1-22	f6	6.400713209209362
98	1-22	f6	24.589358449341102
99	1-22	f6	18.750185158264063
100	1-22	f6	25.503934079940624
101	1-22	f6	30.58600124603137
102	1-22	f6	33.184153056327226
103	1-22	f6	11.00389936558459
104	1-22	f6	37.241206665335675
105	1-22	f6	17.61882647941848
106	1-22	f6	7.350418662490482
107	1-22	f6	9.127959204998122
108	1-22	f6	20.503189013557378
109	1-22	f6	16.44517445183593
110	1-22	f6	14.197280907450308
111	1-22	f6	30.335532200521786
112	1-22	f6	9.86871608556385
113	1-22	f6	18.45074829431118
114	1-22	f6	15.969556438828102
115	1-22	f6	38.3684910555089
116	1-22	f6	7.875553215563737
117	1-22	f6	21.90273865971355
118	1-22	f6	40.56720290274917
119	1-22	f6	13.07907030103018
120	1-22	f6	17.21652327088013
121	1-22	f6	6.843710309771486
122	1-22	f6	20.34607138072841
123	1-22	f6	31.518305227882518
124	1-22	f6	11.060724826722431
125	1-22	f6	8.035913014499439
126	1-22	f6	16.02916317970313
127	1-22	f6	11.122919756494037
128	1-22	f6	5.239629147026644
129	1-22	f6	25.07293682791287
130	1-22	f6	8.59007839143532
131	1-22	f6	7.059382267102706
132	1-22	f6	3.183757770378134
133	1-22	f6	14.635356169744771
134	1-22	f6	8.938307236447516
135	1-22	f6	14.546681915827628
136	1-22	f6	17.19230276301742
137	1-22	f6	13.26575577538806
138	1-22	f6	9.02282047557134
139	1-22	f6	35.10938419186325
140	1-22	f6	11.871324943462492
141	1-22	f6	11.908673188928987
142	1-22	f6	12.265448474101568
143	1-22	f6	14.078374788848748
144	1-22	f6	18.203745241429736
145	1-22	f6	34.23687421266882
146	1-22	f6	8.482046814856972
147	1-22	f6	34.837267377144656
148	1-22	f6	16.49720004347548
149	1-22	f6	14.143780940987883
150	1-22	f6	6.731148786499014
151	1-22	f6	15.233218382014094
152	1-22	f6	7.010954783259139
153	1-22	f6	19.603992471022906
154	1-22	f6	27.082628056220152
155	1-22	f6	3.61927067488472
156	1-22	f6	16.89322693431942
157	1-22	f6	17.66162314282184
158	1-22	f6	15.298928727216454
159	1-22	f6	8.064740007498521
160	1-22	f6	6.262823123192353
161	1-22	f6	25.880879689998174
162	1-22	f6	30.16243759966176
163	1-22	f6	14.983489267170212
164	1-22	f6	11.89612587176522
165	1-22	f6	15.05383134924036
166	1-22	f6	25.097773869680093
167	1-22	f6	14.942602439494184
168	1-22	f6	7.868234388238289
169	1-22	f6	29.11522626816182
170	1-22	f6	8.993920283183003
171	1-22	f6	37.35543060292009
172	1-22	f6	11.88188292939246
173	1-22	f6	12.992591714611104
174	1-22	f6	13.234067402846216
175	1-22	f6	18.83787040086466
176	1-22	f6	29.87294916944188
177	1-22	f6	45.58500888092103
178	1-22	f6	13.913706388117436
179	1-22	f6	18.182454265998302
180	1-22	f6	17.74025600807201
181	1-22	f6	4.750605519164601
182	1-22	f6	38.690725463533106
183	1-22	f6	13.817516126446181
184	1-22	f6	10.110186734730243
185	1-22	f6	21.296269538179338
186	1-22	f6	17.953616316502625
187	1-22	f6	15.878204742294715
188	1-22	f6	43.29507505422772
189	1-22	f6	10.344717944251205
190	1-22	f6	12.058420730850582
191	1-22	f6	12.027829792402652
192	1-22	f6	13.673676286425172
193	1-22	f6	25.378429229147788
194	1-22	f6	30.312249269339333
195	1-22	f6	20.243375917974365
196	1-22	f6	17.418197635817965
197	1-22	f6	10.796367542698954
198	1-22	f6	32.98311517395137
199	1-22	f6	19.23382886445381
200	1-22	f6	27.8578518062918
201	1-22	f6	28.41954615298861
202	1-22	f6	36.017779991332425
203	1-22	f6	28.542253022772634
204	1-22	f6	27.09478673326288
205	1-22	f6	47.72662810405112
206	1-22	f6	7.089591510056662
207	1-22	f6	26.864361702128676
208	1-22	f6	22.52251884680877
209	1-22	f6	7.651812831582583
210	1-22	f6	8.249763453584748
211	1-22	f6	46.899012780777596
212	1-22	f6	35.43526956434128
213	1-22	f6	45.4240698122398
214	1-22	f6	14.208133494511891
215	1-22	f6	24.74271742366977
216	1-22	f6	25.588316315313588
217	1-22	f6	17.81082608978989
218	1-22	f6	17.084924292569823
219	1-22	f6	35.99239410871612
220	1-22	f6	31.614288194909562
221	1-22	f6	10.199761614728438
222	1-22	f6	5.247177365546731
223	1-22	f6	22.713486327952282
224	1-22	f6	32.60867050004329
225	1-22	f6	17.71147997086088
226	1-22	f6	20.15413968179899
227	1-22	f6	13.020637067387561
228	1-22	f6	45.59294024199753
229	1-22	f6	13.676987226681243
230	1-22	f6	18.44519259393135
231	1-22	f6	12.25720095122048
232	1-22	f6	9.001676511425464
233	1-22	f6	21.95302826399146
234	1-22	f6	21.427761620731648
235	1-22	f6	12.818558321041916
236	1-22	f6	16.83856982755377
237	1-22	f6	12.057242238066266
238	1-22	f6	29.86125392665588
239	1-22	f6	8.330648224763673
240	1-22	f6	11.489232053409541
241	1-22	f6	36.377320910467205
242	1-22	f6	11.147305478455895
243	1-22	f6	22.759177775419776
244	1-22	f6	6.594426207146662
245	1-22	f6	5.953771382975422
246	1-22	f6	26.38446260956067
247	1-22	f6	23.31669035597308
248	1-22	f6	14.028532706385244
249	1-22	f6	4.467307772385431
250	1-22	f6	17.74935244350206
251	1-22	f6	19.917486527852525
252	1-22	f6	22.773720230755238
253	1-22	f6	43.664675165117586
254	1-22	f6	24.494812468183046
255	1-22	f6	4.181677860499031
256	1-22	f6	19.963571678117916
257	1-22	f6	20.324216717905376
258	1-22	f6	12.849174229782554
259	1-22	f6	22.912420554067392
260	1-22	f6	15.974561701790746
261	1-22	f6	34.2325551491923
262	1-22	f6	6.323476793739935
263	1-22	f6	13.217149906505291
264	1-22	f6	21.64507073435122
265	1-22	f6	28.986736985303434
266	1-22	f6	9.088863913261829
267	1-22	f6	22.8485188565028
268	1-22	f6	27.305203826649652
269	1-22	f6	24.30919433469924
270	1-22	f6	23.641131733181854
271	1-22	f6	24.410762279648836
272	1-22	f6	35.46265167907292
273	1-22	f6	21.11526676528368
274	1-22	f6	28.81406686611929
275	1-22	f6	3.770590583818374
276	1-22	f6	16.986411669115757
277	1-22	f6	7.143151870763405
278	1-22	f6	10.804945675121461
279	1-22	f6	19.374390682694596
280	1-22	f6	20.570783624543886
281	1-22	f6	26.501674176017048
282	1-22	f6	18.85807406370968
283	1-22	f6	20.059744214748513
284	1-22	f6	8.385379319636842
285	1-22	f6	8.26873166418708
286	1-22	f6	21.719617347647425
287	1-22	f6	22.09689634984139
288	1-22	f6	16.48134586855808
289	1-22	f6	32.38167759574424
290	1-22	f6	36.47865901828091
291	1-22	f6	13.2879840379527
292	1-22	f6	13.010012510539129
293	1-22	f6	9.469584717276547
294	1-22	f6	42.126349366034646
295	1-22	f6	22.332505532400695
296	1-22	f6	21.22459433506337
297	1-22	f6	9.698735394890706
298	1-22	f6	14.538943929893838
299	1-22	f6	8.886873931131973
300	1-22	f6	24.968038193011804
301	1-22	f6	6.679798921447513
302	1-22	f6	6.662034227080869
303	1-22	f6	31.597502449851547
304	1-22	f6	15.871056418265125
305	1-22	f6	3.436649611243572
306	1-22	f6	8.000430603871571
307	1-22	f6	14.095442130395822
308	1-22	f6	19.034122300246764
309	1-22	f6	17.116732290376046
310	1-22	f6	23.262451468223357
311	1-22	f6	7.57908823022848
312	1-22	f6	19.401728630191187
313	1-22	f6	40.68053648238942
314	1-22	f6	35.958957054981795
315	1-22	f6	19.404502329077587
316	1-22	f6	27.805914463038444
317	1-22	f6	22.876157638852902
318	1-22	f6	25.96831739185187
319	1-22	f6	19.612861718388427
320	1-22	f6	46.49280734913914
321	1-22	f6	22.37345757957118
322	1-22	f6	8.912591527470541
323	1-22	f6	36.29123692640455
324	1-22	f6	22.19755773350673
325	1-22	f6	8.643506161394935
326	1-22	f6	30.201714460913667
327	1-22	f6	11.347354525550458
328	1-22	f6	10.841712496436253
329	1-22	f6	18.46769236303691
330	1-22	f6	24.925890709926932
331	1-22	f6	31.720573287179715
332	1-22	f6	16.123285008181195
333	1-22	f6	3.711601791888689
334	1-22	f6	30.859387731735367
335	1-22	f6	20.57669226663211
336	1-22	f6	42.11974946886818
337	1-22	f6	17.867979096115846
338	1-22	f6	22.514695433113474
339	1-22	f6	28.097826061303063
340	1-22	f6	36.00260612614734
341	1-22	f6	41.93368196837856
342	1-22	f6	43.72546103362598
343	1-22	f6	12.21593681584037
344	1-22	f6	30.840663700361425
345	1-22	f6	8.618202196305106
346	1-22	f6	38.0273027939305
347	1-22	f6	3.9735948383960813
348	1-22	f6	6.665683482887093
349	1-22	f6	23.492247083152638
350	1-22	f6	6.991466449775984
351	1-22	f6	29.45737330483346
352	1-22	f6	42.26104186107715
353	1-22	f6	30.59009429493882
354	1-22	f6	11.201623091122
355	1-22	f6	23.840634597632366
356	1-22	f6	22.001203698824487
357	1-22	f6	24.468658240645127
358	1-22	f6	19.141866583869056
359	1-22	f6	23.893804372950022
360	1-22	f6	21.35345070562676
361	1-22	f6	28.21275709380988
362	1-22	f6	12.08216797972689
363	1-22	f6	31.455606115098394
364	1-22	f6	15.128520550374777
365	1-22	f6	33.296813350584436
366	1-22	f6	39.31155157991781
367	1-22	f6	7.396087215724358
368	1-22	f6	5.915372207187514
369	1-22	f6	33.511799754991046
370	1-22	f6	13.65759743959708
371	1-22	f6	8.532886055745902
372	1-22	f6	6.064652848458599
373	1-22	f6	24.61459717537444
374	1-22	f6	32.478382767715836
375	1-22	f6	45.615858574960804
376	1-22	f6	18.08021490186497
377	1-22	f6	16.0568706503208
378	1-22	f6	14.785017323211033
379	1-22	f6	30.762717687719025
380	1-22	f6	21.809396419560148
381	1-22	f6	6.961952723387689
382	1-22	f6	11.022627561426908
383	1-22	f6	24.243005052283216
384	1-22	f6	29.022301016798554
385	1-22	f6	12.154086111677536
386	1-22	f6	6.394186738004547
387	1-22	f6	26.82444032453053
388	1-22	f6	9.6915594706503
389	1-22	f6	24.80758622559748
390	1-22	f6	19.44889922155091
391	1-22	f6	22.20422175433904
392	1-22	f6	33.000191742708544
393	1-22	f6	9.706853022731512
394	1-22	f6	21.4352615102325
395	1-22	f6	19.65697141182558
396	1-22	f6	37.90067934804902
397	1-22	f6	13.259153370442766
398	1-22	f6	16.084189763440406
399	1-22	f6	16.586438116837225
400	1-22	f6	9.671596341677816
401	1-22	f6	41.499411588187975
402	1-22	f6	46.65473653512966
403	1-22	f6	17.366834133355862
404	1-22	f6	18.20055855319133
405	1-22	f6	19.640117186583282
406	1-22	f6	31.741088823577506
407	1-22	f6	22.37051382495426
408	1-22	f6	2.3026432115919406
409	1-22	f6	17.36387655252453
410	1-22	f6	9.14932110275575
411	1-22	f6	22.935361814249084
412	1-22	f6	18.841992241108226
413	1-22	f6	12.384570721447176
414	1-22	f6	13.102743586606287
415	1-22	f6	26.706582729861587
416	1-22	f6	24.372939162109798
417	1-22	f6	33.927754868490226
418	1-22	f6	11.821130425846846
419	1-22	f6	21.348434547289806
420	1-22	f6	23.709237326362008
421	1-22	f6	38.51075514018365
422	1-22	f6	41.84700971340303
423	1-22	f6	18.591731504747052
424	1-22	f6	19.562091554514
425	1-22	f6	10.20266115158359
426	1-22	f6	10.013135108545042
427	1-22	f6	16.975833416048452
428	1-22	f6	4.673809882883707
429	1-22	f6	24.772017694272595
430	1-22	f6	38.07170122655345
431	1-22	f6	23.509157969129703
432	1-22	f6	14.247208234443178
433	1-22	f6	24.21889893488886
434	1-22	f6	33.2761574581516
435	1-22	f6	10.39786990711874
436	1-22	f6	6.376172632353368
437	1-22	f6	32.22072353185814
438	1-22	f6	14.17036638243363
439	1-22	f6	19.42450405397933
440	1-22	f6	18.466780883511472
441	1-22	f6	20.0161647337279
442	1-22	f6	26.183659201887668
443	1-22	f6	15.062532425863402
444	1-22	f6	34.84053347015959
445	1-22	f6	23.648909202586694
446	1-22	f6	24.671566307540914
447	1-22	f6	11.61265866304883
448	1-22	f6	20.322569818019705
449	1-22	f6	24.265422598071538
450	1-22	f6	9.459618962753005
451	1-22	f6	12.954844005592118
452	1-22	f6	9.917773594359662
453	1-22	f6	18.502207434378324
454	1-22	f6	29.72571377599383
455	1-22	f6	27.175941713282718
456	1-22	f6	23.457908987821902
457	1-22	f6	12.745931749443667
458	1-22	f6	13.29247658992494
459	1-22	f6	1.8273787637268122
460	1-22	f6	21.082948457651117
461	1-22	f6	32.4690967799772
462	1-22	f6	12.093745257635003
463	1-22	f6	4.69422429871979
464	1-22	f6	15.015877952525535
465	1-22	f6	29.898810275467657
466	1-22	f6	11.686085615401954
467	1-22	f6	19.508052796413654
468	1-22	f6	7.041042917246864
469	1-22	f6	7.254372921584096
470	1-22	f6	15.471715843309685
471	1-22	f6	18.49760964287023
472	1-22	f6	26.13288920580035
473	1-22	f6	27.48114677460905
474	1-22	f6	12.05798430107276
475	1-22	f6	31.16974853089079
476	1-22	f6	32.621774559841015
477	1-22	f6	28.506409862426327
478	1-22	f6	12.772974965244845
479	1-22	f6	20.106141573431746
480	1-22	f6	29.012487170305207
481	1-22	f6	45.26217367998047
482	1-22	f6	17.00465069314684
483	1-22	f6	7.155545362223507
484	1-22	f6	14.54323561003021
485	1-22	f6	29.41793517567338
486	1-22	f6	10.07369047169316
487	1-22	f6	5.1945455839996075
488	1-22	f6	23.304385703205096
489	1-22	f6	20.00336665447353
490	1-22	f6	15.551573735999975
491	1-22	f6	24.543714667409688
492	1-22	f6	16.740382577066658
493	1-22	f6	25.976657635987863
494	1-22	f6	5.873997298936004
495	1-22	f6	35.51556971956131
496	1-22	f6	37.11715475662192
497	1-22	f6	11.055199354724852
498	1-22	f6	24.99285134364181
499	1-22	f6	9.821643497834899
500	1-22	f6	29.153885987444987
501	1-22	f6	42.706182306734725
502	1-22	f6	13.792105129856854
503	1-22	f6	31.876206408737296
504	1-22	f6	48.299971157821496
505	1-22	f6	29.641785452666113
506	1-22	f6	18.281366245770265
507	1-22	f6	7.002054085783686
508	1-22	f6	11.524130839898495
509	1-22	f6	20.685069915508475
510	1-22	f6	8.361026321870416
511	1-22	f6	22.306450308591458
512	1-22	f6	18.847848528323738
513	1-22	f6	16.037963687843572
514	1-22	f6	12.236701592590467
515	1-22	f6	18.006248740197826
516	1-22	f6	30.065158776909826
517	1-22	f6	6.9165066153305785
518	1-22	f6	16.91528371845882
519	1-22	f6	20.522339636662515
520	1-22	f6	22.328059867052904
521	1-22	f6	17.198489593731576
522	1-22	f6	27.9929744360188
523	1-22	f6	47.031736016370964
524	1-22	f6	11.751209908981924
525	1-22	f6	6.492683131599661
526	1-22	f6	18.91896851715326
527	1-22	f6	25.463699764693818
528	1-22	f6	17.3012192876805
529	1-22	f6	12.702379252213053
530	1-22	f6	24.765445611538944
531	1-22	f6	17.63506685840262
532	1-22	f6	40.202178356698354
533	1-22	f6	12.805046925167971
534	1-22	f6	35.087492445407094
535	1-22	f6	21.03293476558176
536	1-22	f6	8.661995269781974
537	1-22	f6	19.302492884932253
538	1-22	f6	31.554234993617065
539	1-22	f6	8.057377885898454
540	1-22	f6	22.487345037206545
541	1-22	f6	35.82845285710053
542	1-22	f6	45.8630183267071
543	1-22	f6	26.784908551730915
544	1-22	f6	8.232551340881573
545	1-22	f6	8.181189500505202
546	1-22	f6	9.572947986238272
547	1-22	f6	22.372942558901446
548	1-22	f6	16.907121785413132
549	1-22	f6	12.796655115199657
550	1-22	f6	9.39582181279225
551	1-22	f6	25.99416805712122
552	1-22	f6	38.700744315022
553	1-22	f6	23.279399900363593
554	1-22	f6	11.454926834594218
555	1-22	f6	22.836207786573446
556	1-22	f6	44.21833962634981
557	1-22	f6	22.712809527424355
558	1-22	f6	15.702980128480895
559	1-22	f6	37.38084025373828
560	1-22	f6	24.031994134311155
561	1-22	f6	28.02890445986881
562	1-22	f6	20.319041034518737
563	1-22	f6	11.401295925736411
564	1-22	f6	8.367110043911127
565	1-22	f6	31.16188237851237
566	1-22	f6	11.797798033638626
567	1-22	f6	29.50029699116114
568	1-22	f6	19.223633490515766
569	1-22	f6	29.703277302019263
570	1-22	f6	32.6816536280956
571	1-22	f6	29.456226414795537
572	1-22	f6	11.132838668835438
573	1-22	f6	31.424045219424897
574	1-22	f6	18.03430471467954
575	1-22	f6	21.379048296629435
576	1-22	f6	25.63947909406905
577	1-22	f6	15.084238993796525
578	1-22	f6	25.598158598630107
579	1-22	f6	17.213099831883472
580	1-22	f6	31.360157229081114
581	1-22	f6	6.443490320073199
582	1-22	f6	5.763434769381025
583	1-22	f6	19.819629301553803
584	1-22	f6	7.445883030824303
585	1-22	f6	10.959772071730532
586	1-22	f6	14.4116388533415
587	1-22	f6	38.46082438995697
588	1-22	f6	27.524651970797837
589	1-22	f6	28.194455653908722
590	1-22	f6	14.081952932130433
591	1-22	f6	13.47462602547048
592	1-22	f6	9.717086468302474
593	1-22	f6	27.630818766923852
594	1-22	f6	11.630484159916273
595	1-22	f6	28.66627629490201
596	1-22	f6	9.367964061596505
597	1-22	f6	12.442768590166429
598	1-22	f6	22.11366637740179
599	1-22	f6	14.18953752617049
600	1-22	f6	29.7546436647269
601	1-22	f6	15.235538212237184
602	1-22	f6	12.887642135243453
603	1-22	f6	14.397435248787492
604	1-22	f6	30.899847682485603
605	1-22	f6	11.053517096290092
606	1-22	f6	7.055264269278262
607	1-22	f6	11.300401575859407
608	1-22	f6	13.940431263721457
609	1-22	f6	32.78067577219288
610	1-22	f6	5.745266731696447
611	1-22	f6	13.82899609463517
612	1-22	f6	39.64909733425826
613	1-22	f6	37.6865519475834
614	1-22	f6	27.389416511582493
615	1-22	f6	22.46047959025072
616	1-22	f6	12.980358445470037
617	1-22	f6	12.688780723536802
618	1-22	f6	26.033204118810932
619	1-22	f6	10.878040344222285
620	1-22	f6	31.295323637440013
621	1-22	f6	31.98844885509779
622	1-22	f6	27.006672869847634
623	1-22	f6	20.022250665052706
624	1-22	f6	32.9075133475999
625	1-22	f6	20.517037929013885
626	1-22	f6	35.508729376223066
627	1-22	f6	18.871525817186534
628	1-22	f6	8.966507332292986
629	1-22	f6	5.475505525389696
630	1-22	f6	30.380973407417624
631	1-22	f6	14.890224325120972
632	1-22	f6	29.75323857176101
633	1-22	f6	15.7301120488489
634	1-22	f6	37.66635037309251
635	1-22	f6	48.688307440498825
636	1-22	f6	14.490286303624622
637	1-22	f6	13.734485166133684
638	1-22	f6	11.866037267150102
639	1-22	f6	44.02367100793952
640	1-22	f6	21.57163400518246
641	1-22	f6	14.571349691681089
642	1-22	f6	15.412037500518483
643	1-22	f6	43.335611649140944
644	1-22	f6	41.62000274275135
645	1-22	f6	7.757277849383763
646	1-22	f6	45.17011634444414
647	1-22	f6	19.984635086983797
648	1-22	f6	21.4015759830643
649	1-22	f6	10.66939206508079
650	1-22	f6	20.451505727332545
651	1-22	f6	28.740020787167545
652	1-22	f6	11.965968669451495
653	1-22	f6	7.207887923425925
654	1-22	f6	20.78403999144654
655	1-22	f6	14.38312535590146
656	1-22	f6	17.996968244844695
657	1-22	f6	23.74680347012731
658	1-22	f6	10.693404449857628
659	1-22	f6	13.549973549461157
660	1-22	f6	14.87539677106566
661	1-22	f6	26.094949984888313
662	1-22	f6	26.352268587738305
663	1-22	f6	27.408463440691563
664	1-22	f6	17.180134694467746
665	1-22	f6	5.677975804794113
666	1-22	f6	14.490682980756343
667	1-22	f6	15.36789623456875
668	1-22	f6	27.02300413037461
669	1-22	f6	40.29924491032248
670	1-22	f6	10.132630566675278
671	1-22	f6	6.49918078101232
672	1-22	f6	15.557431364661085
673	1-22	f6	19.517599486759106
674	1-22	f6	34.7035176495956
675	1-22	f6	14.967671793509252
676	1-22	f6	31.425452019282865
677	1-22	f6	24.54836099388659
678	1-22	f6	12.2526918291216
679	1-22	f6	7.338616917477264
680	1-22	f6	11.880125749171881
681	1-22	f6	8.85519083414421
682	1-22	f6	8.819156618670013
683	1-22	f6	20.11887236725187
684	1-22	f6	28.939867784454957
685	1-22	f6	16.004273622021
686	1-22	f6	18.366521215584086
687	1-22	f6	23.233168833141328
688	1-22	f6	16.078206269712055
689	1-22	f6	38.56197501217163
690	1-22	f6	24.997064144116113
691	1-22	f6	6.437244250050483
692	1-22	f6	17.475443795684967
693	1-22	f6	25.088351549617844
694	1-22	f6	8.19294649524076
695	1-22	f6	23.319552871783404
696	1-22	f6	23.44526708973122
697	1-22	f6	11.76833067811589
698	1-22	f6	15.378786835829345
699	1-22	f6	14.180924568281949
700	1-22	f6	19.064053974289042
701	1-22	f6	27.190782770858288
702	1-22	f6	18.35305221066118
703	1-22	f6	28.079102349372558
704	1-22	f6	12.350276269006013
705	1-22	f6	17.161859276007448
706	1-22	f6	11.465529047642768
707	1-22	f6	11.726236383072173
708	1-22	f6	11.505882204117203
709	1-22	f6	31.161553925401236
710	1-22	f6	17.995387790693083
711	1-22	f6	46.372018546425515
712	1-22	f6	33.21496370974269
713	1-22	f6	44.760914822583686
714	1-22	f6	18.102884788074515
715	1-22	f6	22.23048260829109
716	1-22	f6	27.541465915287727
717	1-22	f6	17.337931975134147
718	1-22	f6	22.1080522920728
719	1-22	f6	14.667202558120199
720	1-22	f6	10.363560204005026
721	1-22	f6	30.451317099354718
722	1-22	f6	21.608815713476414
723	1-22	f6	37.816377914826774
724	1-22	f6	13.835004151645329
725	1-22	f6	43.548304474263055
726	1-22	f6	8.494435601023577
727	1-22	f6	9.445982840248595
728	1-22	f6	15.65170370304551
729	1-22	f6	47.57601350203936
730	1-22	f6	22.57175907686592
731	1-22	f6	32.612622811618266
732	1-22	f6	16.084994885695174
733	1-22	f6	23.704791783434317
734	1-22	f6	14.007821475874467
735	1-22	f6	16.555866931830806
736	1-22	f6	21.73628444419717
737	1-22	f6	3.606008412681786
738	1-22	f6	25.41697536709802
739	1-22	f6	22.850763464296215
740	1-22	f6	16.39281893037272
741	1-22	f6	33.59202558624561
742	1-22	f6	39.262199502381435
743	1-22	f6	14.251818233271825
744	1-22	f6	32.826228357779236
745	1-22	f6	2.197398240597108
746	1-22	f6	21.85454308487277
747	1-22	f6	29.88237135029956
748	1-22	f6	7.854016115422796
749	1-22	f6	6.9429074617184705
750	1-22	f6	10.47573755158847
751	1-22	f6	22.06437609343746
752	1-22	f6	26.391804748409925
753	1-22	f6	12.069038835726701
754	1-22	f6	21.808572714349626
755	1-22	f6	16.955135711517713
756	1-22	f6	16.885835760945234
757	1-22	f6	13.558710821139645
758	1-22	f6	13.171887506133691
759	1-22	f6	14.926436801557804
760	1-22	f6	17.656178060362983
761	1-22	f6	20.250159541268825
762	1-22	f6	15.98242689514406
763	1-22	f6	35.75465739010929
764	1-22	f6	9.771954988727892
765	1-22	f6	17.372483114801906
766	1-22	f6	13.671466735791657
767	1-22	f6	36.67348740212448
768	1-22	f6	7.308685438304919
769	1-22	f6	9.923485167291073
770	1-22	f6	16.84610821757315
771	1-22	f6	12.194286204897653
772	1-22	f6	20.746029802774096
773	1-22	f6	33.81651888401381
774	1-22	f6	12.09535640306077
775	1-22	f6	26.465355599099084
776	1-22	f6	26.69453649002641
777	1-22	f6	17.05395591868444
778	1-22	f6	31.38073635590486
779	1-22	f6	9.866702879963492
780	1-22	f6	8.143632234888313
781	1-22	f6	48.21048355467167
782	1-22	f6	24.05295664592104
783	1-22	f6	14.201927874014721
784	1-22	f6	10.796947418205615
785	1-22	f6	13.256426319997948
786	1-22	f6	10.329873488220239
787	1-22	f6	39.22932880127462
788	1-22	f6	40.45176387006796
789	1-22	f6	12.955619421255452
790	1-22	f6	27.039477876216043
791	1-22	f6	19.577349196792078
792	1-22	f6	33.08399117035422
793	1-22	f6	20.557097772362027
794	1-22	f6	10.229073118849506
795	1-22	f6	16.76482521953341
796	1-22	f6	11.44466735142682
797	1-22	f6	19.081757928389848
798	1-22	f6	10.401640222349085
799	1-22	f6	5.348117603793965
800	1-22	f6	18.76251357120749
801	1-22	f6	26.937042601930965
802	1-22	f6	17.175033650705995
803	1-22	f6	18.969205444490182
804	1-22	f6	15.055254222898348
805	1-22	f6	23.855076401865766
806	1-22	f6	27.19614905163353
807	1-22	f6	18.752551485807402
808	1-22	f6	9.714741743747465
809	1-22	f6	15.219735296384366
810	1-22	f6	26.038690476191558
811	1-22	f6	26.552419828984064
812	1-22	f6	9.980414237509853
813	1-22	f6	21.25376564641137
814	1-22	f6	7.394238324415342
815	1-22	f6	2.5762979577744245
816	1-22	f6	22.37811509715849
817	1-22	f6	31.458243935221006
818	1-22	f6	10.031163117926628
819	1-22	f6	10.776562764927723
820	1-22	f6	2.0739520223218895
821	1-22	f6	7.8534225389167975
822	1-22	f6	3.5557084119183706
823	1-22	f6	24.807554598754493
824	1-22	f6	8.554304885212636
825	1-22	f6	26.29081083766827
826	1-22	f6	14.108972523025177
827	1-22	f6	29.817308826511155
828	1-22	f6	23.645239946089845
829	1-22	f6	16.67616796986885
830	1-22	f6	15.695112206610279
831	1-22	f6	6.205401525685047
832	1-22	f6	14.35889060929725
833	1-22	f6	19.4923745190877
834	1-22	f6	27.684961854696315
835	1-22	f6	26.402106592725605
836	1-22	f6	44.010788648909795
837	1-22	f6	14.82686599598198
838	1-22	f6	25.70051792723604
839	1-22	f6	24.03450823435228
840	1-22	f6	15.689665990874554
841	1-22	f6	20.126734170559878
842	1-22	f6	8.382171079243733
843	1-22	f6	19.06504221897692
844	1-22	f6	25.58373853014414
845	1-22	f6	13.78051878258865
846	1-22	f6	23.226700881822882
847	1-22	f6	35.64776791646896
848	1-22	f6	15.14597981812961
849	1-22	f6	2.5399466906402894
850	1-22	f6	23.851589823973654
851	1-22	f6	5.21525123820493
852	1-22	f6	8.337749946384957
853	1-22	f6	13.102017779980306
854	1-22	f6	26.176100735182946
855	1-22	f6	11.732885345471628
856	1-22	f6	24.279793014561076
857	1-22	f6	14.41239470234644
858	1-22	f6	22.369505285982697
859	1-22	f6	23.000689166858724
860	1-22	f6	21.73136012461121
861	1-22	f6	2.3828234092695966
862	1-22	f6	13.505706685188027
863	1-22	f6	6.164529358264784
864	1-22	f6	12.107537636302782
865	1-22	f6	12.5663683672131
866	1-22	f6	14.619266368015765
867	1-22	f6	36.540660945993196
868	1-22	f6	27.910785093076782
869	1-22	f6	16.986803154387545
870	1-22	f6	21.72384727829981
871	1-22	f6	24.54611824098357
872	1-22	f6	15.230256671234038
873	1-22	f6	9.728647523135036
874	1-22	f6	43.06046954423605
875	1-22	f6	25.463556157956553
876	1-22	f6	31.860812508513742
877	1-22	f6	19.631880227619572
878	1-22	f6	15.03675946271728
879	1-22	f6	9.77493476443574
880	1-22	f6	7.217247454168688
881	1-22	f6	10.748690653217693
882	1-22	f6	15.936471284692127
883	1-22	f6	20.86263933731668
884	1-22	f6	28.716815844675338
885	1-22	f6	30.93118622442283
886	1-22	f6	3.5070205778409917
887	1-22	f6	29.91662293759289
888	1-22	f6	33.4652215325968
889	1-22	f6	19.90123569191407
890	1-22	f6	32.19584184511762
891	1-22	f6	19.778114065508
892	1-22	f6	11.767975676923317
893	1-22	f6	30.254764873834507
894	1-22	f6	16.062995141081036
895	1-22	f6	42.165019681645816
896	1-22	f6	5.948511750518036
897	1-22	f6	28.248457723723263
898	1-22	f6	20.15097335219278
899	1-22	f6	29.66973891820159
900	1-22	f6	41.561024619892045
901	1-22	f6	15.93641805612015
902	1-22	f6	11.074475579937161
903	1-22	f6	19.64901006851302
904	1-22	f6	10.885838025778373
905	1-22	f6	31.040577054476902
906	1-22	f6	24.93274439599722
907	1-22	f6	8.22948370615965
908	1-22	f6	18.987373686143492
909	1-22	f6	16.429648926393032
910	1-22	f6	25.746362965493343
911	1-22	f6	23.009174027867857
912	1-22	f6	47.91294902113711
913	1-22	f6	45.25661939729411
914	1-22	f6	34.69957377502011
915	1-22	f6	20.862129428495624
916	1-22	f6	28.225623857737528
917	1-22	f6	9.720371511611132
918	1-22	f6	29.19410636462108
919	1-22	f6	19.805547992356065
920	1-22	f6	21.987626106072874
921	1-22	f6	22.651137972927906
922	1-22	f6	39.60554129456052
923	1-22	f6	16.76823863237244
924	1-22	f6	15.477338005212546
925	1-22	f6	9.634130714376157
926	1-22	f6	14.254166571118603
927	1-22	f6	20.42714231437272
928	1-22	f6	28.88644475784353
929	1-22	f6	32.70590323256643
930	1-22	f6	11.31161961786253
931	1-22	f6	15.75112340875082
932	1-22	f6	31.18256544225972
933	1-22	f6	16.36930415750133
934	1-22	f6	43.82937777759124
935	1-22	f6	6.231472952804664
936	1-22	f6	11.411947858991725
937	1-22	f6	22.67780329268915
938	1-22	f6	24.124611294665296
939	1-22	f6	10.326925622182399
940	1-22	f6	10.878446676917282
941	1-22	f6	9.414049380020625
942	1-22	f6	17.69578650197816
943	1-22	f6	16.653617818111105
944	1-22	f6	12.657648566031046
945	1-22	f6	3.1238404213751374
946	1-22	f6	19.240803394959773
947	1-22	f6	14.582198493332083
948	1-22	f6	29.110566187821725
949	1-22	f6	42.29731617302269
950	1-22	f6	23.38271400822208
951	1-22	f6	12.080143858776827
952	1-22	f6	18.69974308062113
953	1-22	f6	21.431843782776845
954	1-22	f6	13.929573908915046
955	1-22	f6	6.814892060752824
956	1-22	f6	28.251989784045456
957	1-22	f6	5.318049634696865
958	1-22	f6	22.45626609856345
959	1-22	f6	11.613919450383623
960	1-22	f6	13.949344794017694
961	1-22	f6	45.45259898731057
962	1-22	f6	20.8856734823375
963	1-22	f6	21.678068838231614
964	1-22	f6	40.13037179276203
965	1-22	f6	19.815727367697065
966	1-22	f6	11.519132048806654
967	1-22	f6	32.06751435241407
968	1-22	f6	27.993272267932888
969	1-22	f6	33.65606495207995
970	1-22	f6	12.72386064003663
971	1-22	f6	1.9455870734932403
972	1-22	f6	19.83895261076649
973	1-22	f6	28.357214663265978
974	1-22	f6	20.948650262930855
975	1-22	f6	5.366575458897012
976	1-22	f6	30.107048164147862
977	1-22	f6	22.985210705679922
978	1-22	f6	17.849599306677227
979	1-22	f6	36.20580709232829
980	1-22	f6	22.44175842939463
981	1-22	f6	35.90548020740963
982	1-22	f6	7.762058705119614
983	1-22	f6	37.23125603638801
984	1-22	f6	22.983993781276542
985	1-22	f6	24.257348127467203
986	1-22	f6	16.26807173693406
987	1-22	f6	31.825446150446872
988	1-22	f6	43.34050189545384
989	1-22	f6	3.256904291977829
990	1-22	f6	24.253207959638253
991	1-22	f6	9.550362779237753
992	1-22	f6	30.331108214378617
993	1-22	f6	40.111294794473324
994	1-22	f6	32.63012513857973
995	1-22	f6	8.095367808452554
996	1-22	f6	18.55095415931947
997	1-22	f6	31.240543659522732
998	1-22	f6	26.41529227566537
999	1-22	f6	39.65525865222428
1000	1-22	f6	39.85274738309689
1001	1-22	f6	6.196824390410092
1002	1-22	f6	16.913141314257114
1003	1-22	f6	18.89536301484337
1004	1-22	f6	12.6941855192651
1005	1-22	f6	22.627496206280714
1006	1-22	f6	4.249611583303906
1007	1-22	f6	12.009211321997899
1008	1-22	f6	12.471444699409217
1009	1-22	f6	25.731971007875615
1010	1-22	f6	12.908575411550524
1011	1-22	f6	19.923414928009183
1012	1-22	f6	35.96660402752768
1013	1-22	f6	26.07648010797637
1014	1-22	f6	31.089338987447572
1015	1-22	f6	6.1566065760146955
1016	1-22	f6	30.801649944638292
1017	1-22	f6	18.750177278258107
1018	1-22	f6	19.438722768429983
1019	1-22	f6	24.699229942721555
1020	1-22	f6	44.72161331930279
1021	1-22	f6	18.211577186661483
1022	1-22	f6	15.892829102402397
1023	1-22	f6	19.645732866081342
1024	1-22	f6	8.504737144822615
1025	1-22	f6	26.03250321337032
1026	1-22	f6	31.489612882948684
1027	1-22	f6	26.26017473073593
1028	1-22	f6	5.095628008386121
1029	1-22	f6	16.173049185992905
1030	1-22	f6	20.875260332002075
1031	1-22	f6	16.486970773999264
1032	1-22	f6	28.52115236574988
1033	1-22	f6	12.046018574763485
1034	1-22	f6	33.13346762925217
1035	1-22	f6	20.989355573383467
1036	1-22	f6	30.564522448819048
1037	1-22	f6	21.170041129677895
1038	1-22	f6	23.006421103172993
1039	1-22	f6	40.06932288820236
1040	1-22	f6	28.716634518981333
1041	1-22	f6	30.827975928313826
1042	1-22	f6	3.0885609828898355
1043	1-22	f6	44.34275370557593
1044	1-22	f6	19.850211203492698
1045	1-22	f6	15.064085423959304
1046	1-22	f6	29.38725996961357
1047	1-22	f6	29.647742972638106
1048	1-22	f6	27.42010969095299
1049	1-22	f6	25.908388024924054
1050	1-22	f6	21.744534184264342
1051	1-22	f6	39.08360540950149
1052	1-22	f6	30.439364433980213
1053	1-22	f6	16.98995610480185
1054	1-22	f6	18.750105216905812
1055	1-22	f6	38.73543633132001
1056	1-22	f6	19.73214206503572
1057	1-22	f6	23.7332534150005
1058	1-22	f6	37.870640053825355
1059	1-22	f6	8.145241227153571
1060	1-22	f6	16.80590443089187
1061	1-22	f6	34.63041326820055
1062	1-22	f6	16.305754899156867
1063	1-22	f6	12.906857531670843
1064	1-22	f6	30.828504843328638
1065	1-22	f6	15.824673453975613
1066	1-22	f6	10.147879044823794
1067	1-22	f6	31.212419910295505
1068	1-22	f6	13.790027370283584
1069	1-22	f6	15.599028021001738
1070	1-22	f6	35.46791764448867
1071	1-22	f6	16.636262445303487
1072	1-22	f6	15.67971531691863
1073	1-22	f6	20.386676293973142
1074	1-22	f6	14.324323997652115
1075	1-22	f6	24.211051792881833
1076	1-22	f6	10.666257873101706
1077	1-22	f6	16.264236410893254
1078	1-22	f6	8.297316559724134
1079	1-22	f6	32.70130952198841
1080	1-22	f6	20.455966094834174
1081	1-22	f6	23.849944634429068
1082	1-22	f6	24.32438144751447
1083	1-22	f6	4.030223810770854
1084	1-22	f6	16.954193285925317
1085	1-22	f6	12.402763526363502
1086	1-22	f6	22.81040874057714
1087	1-22	f6	39.0143882945124
1088	1-22	f6	23.857890270141354
1089	1-22	f6	6.138738364650606
1090	1-22	f6	24.652822645703164
1091	1-22	f6	9.393009742810658
1092	1-22	f6	35.45408843558766
1093	1-22	f6	26.7772780689709
1094	1-22	f6	24.854601389146907
1095	1-22	f6	8.470199308439923
1096	1-22	f6	11.318419218642488
1097	1-22	f6	19.840257514059342
1098	1-22	f6	28.56444376985328
1099	1-22	f6	8.760391524285613
1100	1-22	f6	17.73957008257235
1101	1-22	f6	10.267642390951577
1102	1-22	f6	12.458060242442704
1103	1-22	f6	22.60285967243395
1104	1-22	f6	8.243878386359516
1105	1-22	f6	34.570003480770474
1106	1-22	f6	11.999604187634702
1107	1-22	f6	30.62879649701041
1108	1-22	f6	17.51072964879738
1109	1-22	f6	40.51716381824487
1110	1-22	f6	43.939207365091235
1111	1-22	f6	15.554812330668295
1112	1-22	f6	4.997137427511116
1113	1-22	f6	19.672041149699368
1114	1-22	f6	10.51868317452617
1115	1-22	f6	29.856268858676604
1116	1-22	f6	15.577506980618452
1117	1-22	f6	25.72937389178605
1118	1-22	f6	39.176419630397845
1119	1-22	f6	36.250041689000625
1120	1-22	f6	34.26400475377313
1121	1-22	f6	26.372686909515608
1122	1-22	f6	47.760526252214824
1123	1-22	f6	9.973932769855475
1124	1-22	f6	16.348609774803737
1125	1-22	f6	22.28401698108253
1126	1-22	f6	11.610959911571795
1127	1-22	f6	20.427995378592225
1128	1-22	f6	21.831237612564212
1129	1-22	f6	27.169000050938255
1130	1-22	f6	22.150834678518134
1131	1-22	f6	20.6474228782868
1132	1-22	f6	18.195059902833407
1133	1-22	f6	28.652600114931243
1134	1-22	f6	22.304142655633687
1135	1-22	f6	34.58067498069087
1136	1-22	f6	18.71900368018327
1137	1-22	f6	17.065688518392314
1138	1-22	f6	18.11366707312304
1139	1-22	f6	8.77484369625133
1140	1-22	f6	14.104954703966436
1141	1-22	f6	15.768000846756989
1142	1-22	f6	15.502148802911597
1143	1-22	f6	17.820761095219567
1144	1-22	f6	11.443622489670624
1145	1-22	f6	28.634963310221778
1146	1-22	f6	13.685401420359131
1147	1-22	f6	10.840450365206152
1148	1-22	f6	38.461153418688305
1149	1-22	f6	17.416362739824915
1150	1-22	f6	14.60110904976325
1151	1-22	f6	13.135817661439312
1152	1-22	f6	11.84651170595493
1153	1-22	f6	4.74074565976389
1154	1-22	f6	24.199014193254698
1155	1-22	f6	26.54879517476198
1156	1-22	f6	27.687793987255088
1157	1-22	f6	12.193733222094679
1158	1-22	f6	8.686618919675754
1159	1-22	f6	42.623492938257144
1160	1-22	f6	16.61811121582852
1161	1-22	f6	16.431589219883328
1162	1-22	f6	31.120181751589175
1163	1-22	f6	14.874322777524862
1164	1-22	f6	17.142867947403282
1165	1-22	f6	26.466353426273365
1166	1-22	f6	16.907581123079012
1167	1-22	f6	17.58843166364058
1168	1-22	f6	39.48333907499659
1169	1-22	f6	5.96176100380868
1170	1-22	f6	18.773674242424814
1171	1-22	f6	24.50305447064559
1172	1-22	f6	29.11408170327223
1173	1-22	f6	11.825420799414099
1174	1-22	f6	43.25563452519088
1175	1-22	f6	31.91931822207843
1176	1-22	f6	1.6798837261598942
1177	1-22	f6	16.326626949201252
1178	1-22	f6	19.540242093332413
1179	1-22	f6	33.86292982258358
1180	1-22	f6	39.74253510108132
1181	1-22	f6	10.676607962091794
1182	1-22	f6	3.1519937316493105
1183	1-22	f6	18.083545873150598
1184	1-22	f6	1.0611486003573554
1185	1-22	f6	29.728368405689547
1186	1-22	f6	16.278753426217495
1187	1-22	f6	21.406010775844926
1188	1-22	f6	8.001893939392843
1189	1-22	f6	14.739413973733653
1190	1-22	f6	16.121083492526168
1191	1-22	f6	22.48509882859838
1192	1-22	f6	12.016227560419797
1193	1-22	f6	15.253253900137485
1194	1-22	f6	25.830323689410424
1195	1-22	f6	27.016851201767413
1196	1-22	f6	35.042031954417475
1197	1-22	f6	29.036751487520796
1198	1-22	f6	17.88606039601081
1199	1-22	f6	41.75575386524084
1200	1-22	f6	21.04195446581785
1201	1-22	f6	26.590518131025227
1202	1-22	f6	46.71975063007512
1203	1-22	f6	12.354059299202854
1204	1-22	f6	26.174658680683326
1205	1-22	f6	11.621617164739225
1206	1-22	f6	27.83331435320239
1207	1-22	f6	8.3374735118204
1208	1-22	f6	8.76824153940832
1209	1-22	f6	10.051062005176119
1210	1-22	f6	22.831990900840843
1211	1-22	f6	17.658855226997744
1212	1-22	f6	12.138242950202978
1213	1-22	f6	9.507915773324715
1214	1-22	f6	16.734251967213154
1215	1-22	f6	15.75673418976711
1216	1-22	f6	33.80615959265314
1217	1-22	f6	27.512001190969855
1218	1-22	f6	27.05146886818718
1219	1-22	f6	14.940138942763276
1220	1-22	f6	29.56806262238183
1221	1-22	f6	12.905638074414993
1222	1-22	f6	38.961911911351564
1223	1-22	f6	19.96077398211305
1224	1-22	f6	25.304876924728642
1225	1-22	f6	19.084262539529725
1226	1-22	f6	23.660305757118945
1227	1-22	f6	10.144607550210157
1228	1-22	f6	42.28268516001294
1229	1-22	f6	18.883543449061385
1230	1-22	f6	21.88141333628148
1231	1-22	f6	34.35920932093645
1232	1-22	f6	19.28461172859803
1233	1-22	f6	13.570479401751449
1234	1-22	f6	33.21813337201591
1235	1-22	f6	37.46020859279931
1236	1-22	f6	48.49576445018985
1237	1-22	f6	8.742529353650319
1238	1-22	f6	27.967938108967743
1239	1-22	f6	17.805322414546417
1240	1-22	f6	13.173800378913896
1241	1-22	f6	36.30950712423213
1242	1-22	f6	17.42451264557648
1243	1-22	f6	13.35218383980724
1244	1-22	f6	12.276219224348264
1245	1-22	f6	10.932081026088259
1246	1-22	f6	18.54933257140461
1247	1-22	f6	28.541814709922544
1248	1-22	f6	7.8197626922649235
1249	1-22	f6	30.68942190027937
1250	1-22	f6	20.947873218547148
1251	1-22	f6	8.031767084010683
1252	1-22	f6	3.4511094230718977
1253	1-22	f6	27.341078320216457
1254	1-22	f6	30.715378390825396
1255	1-22	f6	41.7685450804945
1256	1-22	f6	8.075814332113337
1257	1-22	f6	14.916622336395793
1258	1-22	f6	18.299879985973377
1259	1-22	f6	32.408842088247674
1260	1-22	f6	24.534048559135282
1261	1-22	f6	26.822867033103552
1262	1-22	f6	8.370975405958141
1263	1-22	f6	36.14339765331041
1264	1-22	f6	16.531791396017073
1265	1-22	f6	28.158279300446196
1266	1-22	f6	5.481856343152264
1267	1-22	f6	8.463000203766672
1268	1-22	f6	27.113908176578253
1269	1-22	f6	17.475368572247177
1270	1-22	f6	23.676884572886657
1271	1-22	f6	2.7621773521069395
1272	1-22	f6	2.495464926308102
1273	1-22	f6	10.469619528026048
1274	1-22	f6	6.845043993108883
1275	1-22	f6	5.2949991798063
1276	1-22	f6	11.085063949829708
1277	1-22	f6	13.072589165688134
1278	1-22	f6	6.769587385360687
1279	1-22	f6	21.03873750890611
1280	1-22	f6	27.283600321427596
1281	1-22	f6	2.172351367969046
1282	1-22	f6	12.211173115879967
1283	1-22	f6	19.4941004249794
1284	1-22	f6	2.5578210301630118
1285	1-22	f6	19.766706434327567
1286	1-22	f6	9.01846169290613
1287	1-22	f6	7.94411207206546
1288	1-22	f6	13.038758398833837
1289	1-22	f6	17.356247359301765
1290	1-22	f6	27.469930525275696
1291	1-22	f6	36.64152031401262
1292	1-22	f6	16.895668454617976
1293	1-22	f6	24.945915394937142
1294	1-22	f6	18.788346539264722
1295	1-22	f6	20.837615848200333
1296	1-22	f6	11.412699723627824
1297	1-22	f6	14.168021234810972
1298	1-22	f6	31.681361385357025
1299	1-22	f6	29.862043548755604
1300	1-22	f6	40.18528185366054
1301	1-22	f6	26.971723394438314
1302	1-22	f6	29.89620257077842
1303	1-22	f6	2.3780487804874895
1304	1-22	f6	20.59100765936472
1305	1-22	f6	45.70335295035954
1306	1-22	f6	30.799600379371995
1307	1-22	f6	22.498269446120094
1308	1-22	f6	13.048452851173945
1309	1-22	f6	16.525037061092245
1310	1-22	f6	5.012547273327283
1311	1-22	f6	31.95843467223259
1312	1-22	f6	16.32064330475246
1313	1-22	f6	22.1788442842919
1314	1-22	f6	16.384895944626514
1315	1-22	f6	8.99130444679144
1316	1-22	f6	38.62037640865663
1317	1-22	f6	14.816566406698898
1318	1-22	f6	6.1865473452926345
1319	1-22	f6	42.12246736419674
1320	1-22	f6	6.220837134595685
1321	1-22	f6	15.741719042730045
1322	1-22	f6	33.81698216213206
1323	1-22	f6	18.721720100333727
1324	1-22	f6	18.682812427312722
1325	1-22	f6	15.901132940429974
1326	1-22	f6	14.172100140654972
1327	1-22	f6	31.384235367235327
1328	1-22	f6	8.591270608092978
1329	1-22	f6	35.56089468872072
1330	1-22	f6	6.544175273770296
1331	1-22	f6	29.274633566666676
1332	1-22	f6	6.845009623557448
1333	1-22	f6	32.84176334766807
1334	1-22	f6	46.56135153764412
1335	1-22	f6	12.257472427086613
1336	1-22	f6	44.74379698576706
1337	1-22	f6	7.905976195695981
1338	1-22	f6	36.979800080279915
1339	1-22	f6	14.053029425427205
1340	1-22	f6	16.08886661824821
1341	1-22	f6	12.442736328221672
1342	1-22	f6	13.917752741219651
1343	1-22	f6	19.346840417253784
1344	1-22	f6	21.795419238618454
1345	1-22	f6	28.764943016458204
1346	1-22	f6	13.124507260521664
1347	1-22	f6	24.275444192044464
1348	1-22	f6	8.709213008424744
1349	1-22	f6	5.3122163141397465
1350	1-22	f6	22.872620349010926
1351	1-22	f6	16.11621263696569
1352	1-22	f6	18.96620572203174
1353	1-22	f6	11.827356514870889
1354	1-22	f6	15.043961205427706
1355	1-22	f6	9.22019586878109
1356	1-22	f6	19.522339625801212
1357	1-22	f6	17.83887310552781
1358	1-22	f6	9.389446040548565
1359	1-22	f6	16.507251170634934
1360	1-22	f6	6.081031547042205
1361	1-22	f6	22.242942713373655
1362	1-22	f6	15.336375555421808
1363	1-22	f6	9.21538004842204
1364	1-22	f6	22.751534569528665
1365	1-22	f6	13.792976391151472
1366	1-22	f6	19.01157079844398
1367	1-22	f6	2.694699757331474
1368	1-22	f6	16.535699635109655
1369	1-22	f6	8.662083667389576
1370	1-22	f6	21.663553797365505
1371	1-22	f6	13.029197776348019
1372	1-22	f6	6.619868872422944
1373	1-22	f6	19.18518140268181
1374	1-22	f6	6.314352527980305
1375	1-22	f6	13.170539666582439
1376	1-22	f6	28.449302453957497
1377	1-22	f6	7.590201006850454
1378	1-22	f6	15.01864091137615
1379	1-22	f6	9.457070522600528
1380	1-22	f6	14.659541974366068
1381	1-22	f6	23.58028590780982
1382	1-22	f6	3.4091694364798535
1383	1-22	f6	22.94009164855482
1384	1-22	f6	19.393584325642724
1385	1-22	f6	17.150225149581665
1386	1-22	f6	28.82480745533004
1387	1-22	f6	32.025991979384386
1388	1-22	f6	32.296929294372475
1389	1-22	f6	40.426037837785785
1390	1-22	f6	21.12538743369444
1391	1-22	f6	13.999008142628405
1392	1-22	f6	13.25814929993297
1393	1-22	f6	32.911431449385006
1394	1-22	f6	21.36100493099571
1395	1-22	f6	20.254204919470137
1396	1-22	f6	26.18520402014675
1397	1-22	f6	14.485414699256138
1398	1-22	f6	4.973451374325054
1399	1-22	f6	14.660325168193257
1400	1-22	f6	13.53613249545686
1401	1-22	f6	22.13966784949137
1402	1-22	f6	15.73459805916743
1403	1-22	f6	38.537151270769
1404	1-22	f6	9.436616051079085
1405	1-22	f6	8.283852391636414
1406	1-22	f6	32.67519962414143
1407	1-22	f6	18.093474807540307
1408	1-22	f6	12.090582782885278
1409	1-22	f6	11.614212968220063
1410	1-22	f6	8.311704449843331
1411	1-22	f6	14.472611364099508
1412	1-22	f6	44.227259168012466
1413	1-22	f6	11.3337140067284
1414	1-22	f6	3.1290628634934463
1415	1-22	f6	23.588697038363012
1416	1-22	f6	7.42225204002019
1417	1-22	f6	5.554204512367416
1418	1-22	f6	11.547944169935738
1419	1-22	f6	20.296350397619427
1420	1-22	f6	10.95489816730824
1421	1-22	f6	16.125443077088903
1422	1-22	f6	7.213514347181706
1423	1-22	f6	16.117170421846364
1424	1-22	f6	22.690480467078707
1425	1-22	f6	13.204572601969211
1426	1-22	f6	17.67828180893572
1427	1-22	f6	4.954060131149674
1428	1-22	f6	8.140488881435088
1429	1-22	f6	20.638069237686874
1430	1-22	f6	8.580956386091877
1431	1-22	f6	26.25081861690396
1432	1-22	f6	28.628950384241925
1433	1-22	f6	22.07611214089968
1434	1-22	f6	19.14251579533061
1435	1-22	f6	17.626196517192398
1436	1-22	f6	29.787541532422434
1437	1-22	f6	5.420830486824089
1438	1-22	f6	15.276207825549475
1439	1-22	f6	18.554490229400894
1440	1-22	f6	11.815785174077908
1441	1-22	f6	6.358148897868279
1442	1-22	f6	25.585847947275234
1443	1-22	f6	4.971253028484702
1444	1-22	f6	13.814230651805095
1445	1-22	f6	29.858925028225034
1446	1-22	f6	20.19842853618003
1447	1-22	f6	15.607655516449515
1448	1-22	f6	15.39509858856215
1449	1-22	f6	10.894019344346937
1450	1-22	f6	4.6526177824404895
1451	1-22	f6	16.24014908307337
1452	1-22	f6	5.478371848414394
1453	1-22	f6	22.979723998470682
1454	1-22	f6	10.844265317567293
1455	1-22	f6	44.65486598850612
1456	1-22	f6	24.525508163084687
1457	1-22	f6	39.28856299364686
1458	1-22	f6	14.76054079354213
1459	1-22	f6	17.592110037264035
1460	1-22	f6	20.429832728663712
1461	1-22	f6	14.19915754230895
1462	1-22	f6	18.11014525372721
1463	1-22	f6	23.499439246020064
1464	1-22	f6	17.30441019457244
1465	1-22	f6	9.729776179394587
1466	1-22	f6	28.97843073447707
1467	1-22	f6	18.410533569003377
1468	1-22	f6	9.789141003235684
1469	1-22	f6	29.352077960798464
1470	1-22	f6	11.33270075763304
1471	1-22	f6	2.400294382448027
1472	1-22	f6	33.90526335791482
1473	1-22	f6	10.444016947202051
1474	1-22	f6	32.61003129560241
1475	1-22	f6	17.981311528930107
1476	1-22	f6	21.57963371761493
1477	1-22	f6	20.739743388135036
1478	1-22	f6	10.482745393579172
1479	1-22	f6	21.135386005602985
1480	1-22	f6	21.671285783507106
1481	1-22	f6	7.578930146053666
1482	1-22	f6	23.159395938150617
1483	1-22	f6	25.132690499594258
1484	1-22	f6	12.76508801371256
1485	1-22	f6	37.997488738434996
1486	1-22	f6	36.35883739659839
1487	1-22	f6	23.225831647739042
1488	1-22	f6	29.56756434831811
1489	1-22	f6	11.922721231046777
1490	1-22	f6	9.252877001750917
1491	1-22	f6	12.62003905865086
1492	1-22	f6	22.271085270850868
1493	1-22	f6	15.94999166251316
1494	1-22	f6	20.00751978633626
1495	1-22	f6	12.75251476391589
1496	1-22	f6	33.65947044174868
1497	1-22	f6	48.17041281622073
1498	1-22	f6	9.627953890708683
1499	1-22	f6	2.4303031383282137
1500	1-22	f6	26.861959134066815
1501	1-22	f6	14.277132652390796
1502	1-22	f6	10.789876755979805
1503	1-22	f6	30.58680085078797
1504	1-22	f6	12.62889605466395
1505	1-22	f6	29.894630506168788
1506	1-22	f6	4.236309003697514
1507	1-22	f6	21.560396899811792
1508	1-22	f6	17.215049694924332
1509	1-22	f6	40.936620669915186
1510	1-22	f6	9.065468373822066
1511	1-22	f6	33.031667257499386
1512	1-22	f6	24.91823794425589
1513	1-22	f6	13.032500850392703
1514	1-22	f6	24.162489607846062
1515	1-22	f6	19.64441577802784
1516	1-22	f6	16.793442820763524
1517	1-22	f6	18.935501032885984
1518	1-22	f6	24.586001702657725
1519	1-22	f6	12.931044585125091
1520	1-22	f6	9.656223373862161
1521	1-22	f6	12.798980093820532
1522	1-22	f6	17.744197076904552
1523	1-22	f6	37.56804487297198
1524	1-22	f6	10.648199347087179
1525	1-22	f6	8.507202678764694
1526	1-22	f6	25.898113520746584
1527	1-22	f6	7.9252555894181045
1528	1-22	f6	11.848553675568963
1529	1-22	f6	32.23102977020122
1530	1-22	f6	25.15156559284506
1531	1-22	f6	24.286383483256234
1532	1-22	f6	34.594095005324434
1533	1-22	f6	48.16311901582805
1534	1-22	f6	25.678929326436034
1535	1-22	f6	16.779016185119183
1536	1-22	f6	41.748171486920846
1537	1-22	f6	19.68932416447479
1538	1-22	f6	25.98248365590396
1539	1-22	f6	11.27181429848036
1540	1-22	f6	6.068993136861229
1541	1-22	f6	5.6971757731923445
1542	1-22	f6	15.935598859373338
1543	1-22	f6	7.19470148571541
1544	1-22	f6	11.28178680804226
1545	1-22	f6	30.547364285696787
1546	1-22	f6	8.222697524493192
1547	1-22	f6	16.664052190354788
1548	1-22	f6	24.842010854321668
1549	1-22	f6	22.742385602678848
1550	1-22	f6	19.010728555566516
1551	1-22	f6	23.559569814933187
1552	1-22	f6	6.582836894797976
1553	1-22	f6	28.269659950145666
1554	1-22	f6	11.634335504589762
1555	1-22	f6	39.249556630246
1556	1-22	f6	26.042436415363344
1557	1-22	f6	32.39952363112437
1558	1-22	f6	29.53265059305333
1559	1-22	f6	20.62290631260069
1560	1-22	f6	15.211835378691141
1561	1-22	f6	29.18548676645795
1562	1-22	f6	9.031300104013189
1563	1-22	f6	12.319943118248782
1564	1-22	f6	29.54699961173364
1565	1-22	f6	17.676148356500217
1566	1-22	f6	26.541193576859953
1567	1-22	f6	10.898255868786281
1568	1-22	f6	14.839880025949402
1569	1-22	f6	5.788425759299291
1570	1-22	f6	34.340450026144474
1571	1-22	f6	23.11362554010954
1572	1-22	f6	19.77171144948207
1573	1-22	f6	9.934865882488705
1574	1-22	f6	12.768632663571298
1575	1-22	f6	11.129621299811081
1576	1-22	f6	24.46840621633236
1577	1-22	f6	16.872569424338966
1578	1-22	f6	41.99832458765906
1579	1-22	f6	12.61437648868461
1580	1-22	f6	4.645698491363696
1581	1-22	f6	18.323427980277817
1582	1-22	f6	13.955091496050109
1583	1-22	f6	14.47568550076524
1584	1-22	f6	15.286261191221474
1585	1-22	f6	19.33845994204196
1586	1-22	f6	16.88321189301607
1587	1-22	f6	14.091263634922399
1588	1-22	f6	24.059609962617937
1589	1-22	f6	32.93424944519521
1590	1-22	f6	25.814949672248492
1591	1-22	f6	13.586919601272989
1592	1-22	f6	14.526057037891727
1593	1-22	f6	5.936104847235267
1594	1-22	f6	30.040046142419513
1595	1-22	f6	31.38014907792369
1596	1-22	f6	26.968995905947544
1597	1-22	f6	18.01923994648266
1598	1-22	f6	31.983491926791633
1599	1-22	f6	42.84983777521059
1600	1-22	f6	15.825803013362016
1601	1-22	f6	23.18386418538963
1602	1-22	f6	13.660041402092027
1603	1-22	f6	25.757424138404577
1604	1-22	f6	17.613043223962226
1605	1-22	f6	17.97554601276054
1606	1-22	f6	42.60113270900375
1607	1-22	f6	4.364608399502375
1608	1-22	f6	14.150116208194508
1609	1-22	f6	35.083825270103056
1610	1-22	f6	41.78963667610089
1611	1-22	f6	26.01520933741003
1612	1-22	f6	21.489332122113954
1613	1-22	f6	15.055914623375095
1614	1-22	f6	29.25756131311474
1615	1-22	f6	29.528629232674653
1616	1-22	f6	30.63366275754568
1617	1-22	f6	10.71720987696196
1618	1-22	f6	5.325241288372047
1619	1-22	f6	16.006508172077783
1620	1-22	f6	18.3274091098154
1621	1-22	f6	19.090305748195085
1622	1-22	f6	47.65492806824307
1623	1-22	f6	26.404479512652333
1624	1-22	f6	8.298188184004577
1625	1-22	f6	23.267376075649317
1626	1-22	f6	16.074332362810786
1627	1-22	f6	7.135598934381862
1628	1-22	f6	14.347604132172242
1629	1-22	f6	25.60363339241935
1630	1-22	f6	23.365966363124915
1631	1-22	f6	5.9412851497136705
1632	1-22	f6	28.265282565026702
1633	1-22	f6	15.289569600584414
1634	1-22	f6	24.997274081859025
1635	1-22	f6	26.496707419472955
1636	1-22	f6	12.16047028363997
1637	1-22	f6	19.62762858350605
1638	1-22	f6	28.239839310692133
1639	1-22	f6	14.141420897559913
1640	1-22	f6	42.81129533452559
1641	1-22	f6	12.772212218723627
1642	1-22	f6	30.926477721402385
1643	1-22	f6	24.52327039814727
1644	1-22	f6	3.15868405462684
1645	1-22	f6	17.64695481605873
1646	1-22	f6	10.285427729994513
1647	1-22	f6	20.28730665446076
1648	1-22	f6	46.674877853166876
1649	1-22	f6	28.215445910254953
1650	1-22	f6	8.283779947761014
1651	1-22	f6	11.463707518666617
1652	1-22	f6	12.169473124295203
1653	1-22	f6	24.750335716497744
1654	1-22	f6	28.2504224947257
1655	1-22	f6	9.356364787756277
1656	1-22	f6	8.88519491333941
1657	1-22	f6	24.54333552819029
1658	1-22	f6	9.751340066034134
1659	1-22	f6	9.931716388600544
1660	1-22	f6	5.486174460187338
1661	1-22	f6	12.109599552690918
1662	1-22	f6	19.479626817502957
1663	1-22	f6	7.165844243475311
1664	1-22	f6	15.976200786971546
1665	1-22	f6	30.113882317877863
1666	1-22	f6	11.475629450597763
1667	1-22	f6	13.568283129745982
1668	1-22	f6	21.402393066121736
1669	1-22	f6	21.27082940531765
1670	1-22	f6	26.803248976991267
1671	1-22	f6	28.90945082827735
1672	1-22	f6	23.217329858290324
1673	1-22	f6	10.992091935094736
1674	1-22	f6	21.801610926268314
1675	1-22	f6	19.163770768099333
1676	1-22	f6	23.100078291690576
1677	1-22	f6	24.007413040543607
1678	1-22	f6	37.30168929253789
1679	1-22	f6	40.58539780698451
1680	1-22	f6	19.487615243810975
1681	1-22	f6	26.404233127496067
1682	1-22	f6	34.54146929508327
1683	1-22	f6	42.542573797218736
1684	1-22	f6	40.19466026058067
1685	1-22	f6	27.993241222707493
1686	1-22	f6	42.985725040993046
1687	1-22	f6	35.868267463164166
1688	1-22	f6	26.308571996717863
1689	1-22	f6	32.84091628368926
1690	1-22	f6	20.79767185834228
1691	1-22	f6	30.78792923778884
1692	1-22	f6	28.776153192129712
1693	1-22	f6	27.860998216360386
1694	1-22	f6	4.645521011997458
1695	1-22	f6	5.946205492605045
1696	1-22	f6	11.48680204762335
1697	1-22	f6	5.286955617048313
1698	1-22	f6	14.456179528596744
1699	1-22	f6	12.027709168186151
1700	1-22	f6	10.895062299534597
1701	1-22	f6	9.877512515228606
1702	1-22	f6	15.290237812273439
1703	1-22	f6	23.228440770855233
1704	1-22	f6	5.344521021730696
1705	1-22	f6	12.293438831724453
1706	1-22	f6	16.87412172185173
1707	1-22	f6	4.495649815071231
1708	1-22	f6	33.4429151816261
1709	1-22	f6	12.197764723047655
1710	1-22	f6	22.08627728843933
1711	1-22	f6	25.487738434408186
1712	1-22	f6	13.853151370884108
1713	1-22	f6	44.196412586177
1714	1-22	f6	13.446570111947302
1715	1-22	f6	36.81772479577542
1716	1-22	f6	22.940166911896554
1717	1-22	f6	48.34526135739913
1718	1-22	f6	7.689494670452897
1719	1-22	f6	22.98731562366069
1720	1-22	f6	1.3681409870355197
1721	1-22	f6	31.30605914701755
1722	1-22	f6	16.714653341891836
1723	1-22	f6	19.977167033037553
1724	1-22	f6	14.353788665748437
1725	1-22	f6	28.029187094234583
1726	1-22	f6	6.044737762204521
1727	1-22	f6	13.450658122242826
1728	1-22	f6	24.018302623477588
1729	1-22	f6	40.423878102355175
1730	1-22	f6	13.280286151227564
1731	1-22	f6	27.921519135043976
1732	1-22	f6	11.845948069685905
1733	1-22	f6	22.282809019985578
1734	1-22	f6	15.06574939776841
1735	1-22	f6	29.444140339179423
1736	1-22	f6	6.436556170727567
1737	1-22	f6	38.54427930563771
1738	1-22	f6	33.30286862325634
1739	1-22	f6	25.2054909279786
1740	1-22	f6	11.044044313543186
1741	1-22	f6	30.936195004214337
1742	1-22	f6	28.792272433101154
1743	1-22	f6	14.903746803105827
1744	1-22	f6	9.325841708560313
1745	1-22	f6	17.417837149243045
1746	1-22	f6	12.090442948045043
1747	1-22	f6	39.90532192307044
1748	1-22	f6	38.51471154124662
1749	1-22	f6	6.621398437102684
1750	1-22	f6	30.448745544617218
1751	1-22	f6	32.719859855331414
1752	1-22	f6	15.195253347102879
1753	1-22	f6	14.49548075322986
1754	1-22	f6	26.226849206878583
1755	1-22	f6	20.567801296559665
1756	1-22	f6	7.805054713449639
1757	1-22	f6	34.80813716268925
1758	1-22	f6	25.35042157644963
1759	1-22	f6	4.931456771920965
1760	1-22	f6	14.048881466291537
1761	1-22	f6	28.90066323132401
1762	1-22	f6	15.871890411964282
1763	1-22	f6	13.127080468950282
1764	1-22	f6	37.09318368147183
1765	1-22	f6	30.788592927709434
1766	1-22	f6	31.755456965187683
1767	1-22	f6	27.610879744323704
1768	1-22	f6	22.895725019209873
1769	1-22	f6	11.73936316911525
1770	1-22	f6	29.861229724362758
1771	1-22	f6	7.766549053321708
1772	1-22	f6	1.3246898101469928
1773	1-22	f6	32.271486197823045
1774	1-22	f6	34.11120719346333
1775	1-22	f6	42.81434222199607
1776	1-22	f6	10.953679573726266
1777	1-22	f6	7.54347939217089
1778	1-22	f6	26.11704429690443
1779	1-22	f6	42.13596231010864
1780	1-22	f6	14.464539865688238
1781	1-22	f6	33.48015955460544
1782	1-22	f6	26.339925610908246
1783	1-22	f6	19.628431659961297
1784	1-22	f6	17.388616093001016
1785	1-22	f6	30.59691348044346
1786	1-22	f6	10.077222290048601
1787	1-22	f6	12.005644417571396
1788	1-22	f6	8.807229242677584
1789	1-22	f6	4.736246879023999
1790	1-22	f6	23.889104071248294
1791	1-22	f6	20.30899320465942
1792	1-22	f6	4.327799404242847
1793	1-22	f6	19.146859812209662
1794	1-22	f6	35.82359031818507
1795	1-22	f6	22.16445622402462
1796	1-22	f6	29.187611132688073
1797	1-22	f6	7.094971389053242
1798	1-22	f6	37.60569393414869
1799	1-22	f6	23.474264657094835
1800	1-22	f6	33.25318057988432
1801	1-22	f6	46.445253593922196
1802	1-22	f6	17.964920809753515
1803	1-22	f6	8.5258996471972
1804	1-22	f6	29.36927567473233
1805	1-22	f6	21.88757850334061
1806	1-22	f6	6.575424801026201
1807	1-22	f6	9.9206289841297
1808	1-22	f6	14.292486613991395
1809	1-22	f6	38.596780695216786
1810	1-22	f6	7.1522402855027085
1811	1-22	f6	12.320021252986633
1812	1-22	f6	45.49941886780626
1813	1-22	f6	12.995967679469999
1814	1-22	f6	16.835767307584263
1815	1-22	f6	22.21494192569211
1816	1-22	f6	30.530578890591652
1817	1-22	f6	45.36458464781351
1818	1-22	f6	5.532287185141141
1819	1-22	f6	23.652819195383547
1820	1-22	f6	6.7860620572212
1821	1-22	f6	41.13166207668996
1822	1-22	f6	13.338938508577598
1823	1-22	f6	7.266770158201467
1824	1-22	f6	18.513401469217456
1825	1-22	f6	11.33857338970542
1826	1-22	f6	20.77513294179339
1827	1-22	f6	17.93756421744872
1828	1-22	f6	18.735824652099325
1829	1-22	f6	9.79689228537566
1830	1-22	f6	14.581785673387566
1831	1-22	f6	28.608938027390206
1832	1-22	f6	20.243464490347606
1833	1-22	f6	48.43619055066356
1834	1-22	f6	19.163130203500973
1835	1-22	f6	11.091988229828763
1836	1-22	f6	15.461010561294753
1837	1-22	f6	10.82265722981041
1838	1-22	f6	40.47356825103222
1839	1-22	f6	21.436112979448595
1840	1-22	f6	29.750436692242936
1841	1-22	f6	36.15855123790379
1842	1-22	f6	11.06228274373856
1843	1-22	f6	23.81446398745335
1844	1-22	f6	39.850168609834725
1845	1-22	f6	44.482908420381044
1846	1-22	f6	26.228929164758124
1847	1-22	f6	23.60271487165662
1848	1-22	f6	14.509190074706785
1849	1-22	f6	8.724233848051083
1850	1-22	f6	24.014596164232746
1851	1-22	f6	9.140779698645341
1852	1-22	f6	15.874516573168526
1853	1-22	f6	39.92760487457305
1854	1-22	f6	41.14188956904656
1855	1-22	f6	32.848982718638894
1856	1-22	f6	23.149541698850367
1857	1-22	f6	25.411604649861207
1858	1-22	f6	27.546118406178802
1859	1-22	f6	14.317625964708126
1860	1-22	f6	11.185939878886424
1861	1-22	f6	13.715939472289651
1862	1-22	f6	19.281625803334634
1863	1-22	f6	23.873832982114962
1864	1-22	f6	24.09208385793894
1865	1-22	f6	33.43991178019874
1866	1-22	f6	7.767129271131308
1867	1-22	f6	14.006187693102186
1868	1-22	f6	16.013695901170088
1869	1-22	f6	8.698440752049772
1870	1-22	f6	18.064034761302025
1871	1-22	f6	11.955815535311123
1872	1-22	f6	48.53530674343901
1873	1-22	f6	26.539727297156194
1874	1-22	f6	15.550470355630997
1875	1-22	f6	29.08045959568724
1876	1-22	f6	15.663955466331906
1877	1-22	f6	7.676604817063914
1878	1-22	f6	8.930596339107566
1879	1-22	f6	22.445193579261645
1880	1-22	f6	17.266070625772507
1881	1-22	f6	13.162684551471756
1882	1-22	f6	35.06385293782604
1883	1-22	f6	13.451503027342305
1884	1-22	f6	13.387992779836718
1885	1-22	f6	4.821716943958783
1886	1-22	f6	10.149894544996476
1887	1-22	f6	14.637352020993383
1888	1-22	f6	21.0302513978439
1889	1-22	f6	16.148064210093928
1890	1-22	f6	17.091000128511464
1891	1-22	f6	21.48771068717244
1892	1-22	f6	19.83702486803906
1893	1-22	f6	8.744014504272196
1894	1-22	f6	15.08219047721606
1895	1-22	f6	27.050045490818054
1896	1-22	f6	18.516202509833985
1897	1-22	f6	16.626287582131052
1898	1-22	f6	16.01377032385384
1899	1-22	f6	31.727713807159365
1900	1-22	f6	27.118542024585352
1901	1-22	f6	33.59293356899079
1902	1-22	f6	24.56786156479801
1903	1-22	f6	45.14367456464032
1904	1-22	f6	26.39220415331316
1905	1-22	f6	12.762499993603704
1906	1-22	f6	21.988439775101202
1907	1-22	f6	18.133467235228572
1908	1-22	f6	4.0625
1909	1-22	f6	9.724835386678658
1910	1-22	f6	12.286332794377678
1911	1-22	f6	35.72682065495593
1912	1-22	f6	15.233436701103201
1913	1-22	f6	40.11508877245832
1914	1-22	f6	21.61943785991907
1915	1-22	f6	15.188598856083155
1916	1-22	f6	13.972560800655662
1917	1-22	f6	27.37103204765269
1918	1-22	f6	29.506698164062794
1919	1-22	f6	43.011598681148904
1920	1-22	f6	21.2567506764133
1921	1-22	f6	35.32915651176894
1922	1-22	f6	4.408201580053017
1923	1-22	f6	32.62013990726094
1924	1-22	f6	26.16123943986669
1925	1-22	f6	40.441987058092494
1926	1-22	f6	1.4179100977730577
1927	1-22	f6	12.072265564662134
1928	1-22	f6	19.20378924493933
1929	1-22	f6	33.62550862478323
1930	1-22	f6	14.526394788879633
1931	1-22	f6	11.95854325760532
1932	1-22	f6	21.210332218059165
1933	1-22	f6	8.222336714793192
1934	1-22	f6	6.601018601646603
1935	1-22	f6	16.820521347964554
1936	1-22	f6	16.512714149583406
1937	1-22	f6	13.652701670848593
1938	1-22	f6	18.812664270189046
1939	1-22	f6	8.137962540607425
1940	1-22	f6	13.926688143625377
1941	1-22	f6	32.07827754929984
1942	1-22	f6	11.272413293357062
1943	1-22	f6	20.316852077155815
1944	1-22	f6	21.71866132867634
1945	1-22	f6	25.44624995765971
1946	1-22	f6	16.373522750576342
1947	1-22	f6	47.54112625297696
1948	1-22	f6	18.700064210742905
1949	1-22	f6	17.044153147859355
1950	1-22	f6	31.913925105138777
1951	1-22	f6	31.647172247843876
1952	1-22	f6	37.951973440215994
1953	1-22	f6	23.14136202884038
1954	1-22	f6	13.85267599114405
1955	1-22	f6	16.521192279078765
1956	1-22	f6	21.091231905016908
1957	1-22	f6	31.537449980897865
1958	1-22	f6	15.662317408787294
1959	1-22	f6	14.065829876673053
1960	1-22	f6	22.207187546031648
1961	1-22	f6	31.090468499577035
1962	1-22	f6	37.97051430882388
1963	1-22	f6	20.6435552365393
1964	1-22	f6	15.233945979061167
1965	1-22	f6	28.36919110858002
1966	1-22	f6	14.410589238449914
1967	1-22	f6	24.804386019213343
1968	1-22	f6	8.9113879615058
1969	1-22	f6	33.39186310367879
1970	1-22	f6	36.158446612104335
1971	1-22	f6	21.993644074114606
1972	1-22	f6	30.89339765438483
1973	1-22	f6	38.355439836681384
1974	1-22	f6	2.6675063996456405
1975	1-22	f6	24.988239733170982
1976	1-22	f6	25.673548306532574
1977	1-22	f6	20.658220008553688
1978	1-22	f6	41.39160641190496
1979	1-22	f6	9.394249928799992
1980	1-22	f6	15.965585431770903
1981	1-22	f6	22.815894879636595
1982	1-22	f6	24.771080668928132
1983	1-22	f6	33.061964400636874
1984	1-22	f6	7.831387493351587
1985	1-22	f6	23.06174872283514
1986	1-22	f6	28.140394342215394
1987	1-22	f6	13.814716961298789
1988	1-22	f6	8.018766310161793
1989	1-22	f6	14.47761645824931
1990	1-22	f6	10.736946129841511
1991	1-22	f6	34.99987639412136
1992	1-22	f6	8.922610764659956
1993	1-22	f6	7.3118257846386445
1994	1-22	f6	10.971805096454606
1995	1-22	f6	37.932817136536514
1996	1-22	f6	5.813776741499949
1997	1-22	f6	26.701173048574947
1998	1-22	f6	15.927838273147758
[truncated: 11,458 more rows]
