# Supplementary material for: Imaging the impact of rotifer consumption on bacterial behaviors in the zebrafish gut
Source: PLoS One. 2026 Jun 2;21(6):e0349516. doi: 10.1371/journal.pone.0349516 (PMC13229379; doi:10.1371/journal.pone.0349516)
Supplement: S1 Data — CSV files of all plotted datapoints, organized by figure. (ZIP) [file pone.0349516.s002.zip › fig3I.csv]

	day	fish	group	mean speed
0	2-5	f2	unfed	13.262932290879245
1	2-5	f2	unfed	30.310816559036805
2	2-5	f2	unfed	27.035586372016006
3	2-5	f2	unfed	44.52767973395048
4	2-5	f2	unfed	21.374614235198653
5	2-5	f2	unfed	24.842447856067473
6	2-5	f2	unfed	52.82626704547795
7	2-5	f2	unfed	37.792197042389816
8	2-5	f2	unfed	42.91925949349056
9	2-5	f2	unfed	19.211074529579992
10	2-5	f2	unfed	25.793992643445378
11	2-5	f2	unfed	32.95611578404953
12	2-5	f2	unfed	47.279967019998494
13	2-5	f2	unfed	16.597331962351298
14	2-5	f2	unfed	27.1555221492757
15	2-5	f2	unfed	34.87634359327464
16	2-5	f2	unfed	37.85857115148004
17	2-5	f2	unfed	14.554372734431485
18	2-5	f2	unfed	49.49513980273744
19	2-5	f2	unfed	59.938136392673606
20	2-5	f2	unfed	62.469109472879694
21	2-5	f2	unfed	41.90288622017636
22	2-5	f2	unfed	47.10021477278452
23	2-5	f2	unfed	46.51131891342261
24	2-5	f2	unfed	30.27706923368798
25	2-5	f2	unfed	41.66009415183949
26	2-5	f2	unfed	14.433595443102396
27	2-5	f2	unfed	19.114111652461137
28	2-5	f2	unfed	33.512649657822706
29	2-5	f2	unfed	20.518415487766177
30	2-5	f2	unfed	24.985511856168554
31	2-5	f2	unfed	16.81539893983289
32	2-5	f2	unfed	26.54577250535412
33	2-5	f2	unfed	10.327608938961598
34	2-5	f2	unfed	22.142747841652053
35	2-5	f2	unfed	40.71460470942021
36	2-5	f2	unfed	17.31480458386384
37	2-5	f2	unfed	36.64532302288116
38	2-5	f2	unfed	10.686512389497617
39	2-5	f2	unfed	29.883354633354266
40	2-5	f2	unfed	22.132597819893107
41	2-5	f2	unfed	34.614648483174264
42	2-5	f2	unfed	34.85514980288898
43	2-5	f2	unfed	29.5236495295091
44	2-5	f2	unfed	47.391195588044795
45	2-5	f2	unfed	52.087192130002556
46	2-5	f2	unfed	27.71998759835085
47	2-5	f2	unfed	34.17355833127129
48	2-5	f2	unfed	12.011526781400573
49	2-5	f2	unfed	13.228413135206894
50	2-5	f2	unfed	12.500798957929891
51	2-5	f2	unfed	28.642246265828934
52	2-5	f2	unfed	59.339790496418104
53	2-5	f2	unfed	21.223474870445006
54	2-5	f2	unfed	15.431360814499747
55	2-5	f2	unfed	24.78099877034206
56	2-5	f2	unfed	28.07552510389008
57	2-5	f2	unfed	17.564727279605798
58	2-5	f2	unfed	24.869758410760777
59	2-5	f2	unfed	25.795369229184622
60	2-5	f2	unfed	34.03007878685469
61	2-5	f2	unfed	13.768468679943812
62	2-5	f2	unfed	25.16404685860891
63	2-5	f2	unfed	13.31252893908739
64	2-5	f2	unfed	25.876951012316958
65	2-5	f2	unfed	13.579913320463962
66	2-5	f2	unfed	10.250059649626845
67	2-5	f2	unfed	58.36504231243126
68	2-5	f2	unfed	18.408410582201324
69	2-5	f2	unfed	23.797782073433837
70	2-5	f2	unfed	31.053059668458395
71	2-5	f2	unfed	35.59838097576481
72	2-5	f2	unfed	39.71609670443646
73	2-5	f2	unfed	15.115942131080239
74	2-5	f2	unfed	5.541633785596357
75	2-5	f2	unfed	44.46250146765921
76	2-5	f2	unfed	22.154015074805564
77	2-5	f2	unfed	31.778959696120467
78	2-5	f2	unfed	63.249452857407235
79	2-5	f2	unfed	14.542142739398916
80	2-5	f2	unfed	18.363738170670956
81	2-5	f2	unfed	34.02748630988157
82	2-5	f2	unfed	55.923522951324564
83	2-5	f2	unfed	61.03170489103256
84	2-5	f2	unfed	32.02348779887526
85	2-5	f2	unfed	40.23576534925562
86	2-5	f2	unfed	26.76148283593974
87	2-5	f2	unfed	30.95526169321913
88	2-5	f2	unfed	14.981643567809053
89	2-5	f2	unfed	56.71471899420836
90	2-5	f2	unfed	64.6923149958263
91	2-5	f2	unfed	54.43173283707098
92	2-5	f2	unfed	34.844549554209436
93	2-5	f2	unfed	25.960997714768705
94	2-5	f2	unfed	61.37058568312713
95	2-5	f2	unfed	29.363043628983277
96	2-5	f2	unfed	55.54735622673769
97	2-5	f2	unfed	47.03243762109106
98	2-5	f2	unfed	15.119747356242703
99	2-5	f2	unfed	20.02878854092225
100	2-5	f2	unfed	51.169768308782
101	2-5	f2	unfed	17.30597442254091
102	2-5	f2	unfed	42.4177967640146
103	2-5	f2	unfed	42.401326115386276
104	2-5	f2	unfed	31.36688633227157
105	2-5	f2	unfed	52.03362015024982
106	2-5	f2	unfed	54.99743035913188
107	2-5	f2	unfed	39.046295096874104
108	2-5	f2	unfed	31.967889772905753
109	2-5	f2	unfed	59.68604691756588
110	2-5	f2	unfed	52.702240527351236
111	2-5	f2	unfed	50.526099847372095
112	2-5	f2	unfed	50.84219043078793
113	2-5	f2	unfed	31.148336621624892
114	2-5	f2	unfed	56.64060843161153
115	2-5	f2	unfed	37.07517327350376
116	2-5	f2	unfed	42.21312224901909
117	2-5	f2	unfed	52.48257673355352
118	2-5	f2	unfed	62.24039189806217
119	2-5	f2	unfed	40.33212502315178
120	2-5	f2	unfed	12.264636763794279
121	2-5	f2	unfed	54.13118194730642
122	2-5	f2	unfed	11.299768853408837
123	2-5	f2	unfed	36.949998043108856
124	2-5	f2	unfed	18.01186865136269
125	2-5	f2	unfed	50.70513288959724
126	2-5	f2	unfed	9.064081424103824
127	2-5	f2	unfed	19.66170792385083
128	2-5	f2	unfed	32.36009007179876
129	2-5	f2	unfed	24.516840319390546
130	2-5	f2	unfed	50.99221430925229
131	2-5	f2	unfed	35.84089636224468
132	2-5	f2	unfed	7.612315187700227
133	2-5	f2	unfed	34.01153424656929
134	2-5	f2	unfed	35.47274376886493
135	2-5	f2	unfed	23.66202673438354
136	2-5	f2	unfed	61.25581874859705
137	2-5	f2	unfed	55.33416142335147
138	2-5	f2	unfed	39.58337642237669
139	2-5	f2	unfed	54.05545568818508
140	2-5	f2	unfed	16.029976645947478
141	2-5	f2	unfed	53.51312600018511
142	2-5	f2	unfed	27.703974680878073
143	2-5	f2	unfed	13.941632593377754
144	2-5	f2	unfed	22.31113260418297
145	2-5	f2	unfed	54.8241178864183
146	2-5	f2	unfed	41.94525248890016
147	2-5	f2	unfed	61.468853019107165
148	2-5	f2	unfed	22.23028957362536
149	2-5	f2	unfed	36.49459093438127
150	2-5	f2	unfed	44.341283156415834
151	2-5	f2	unfed	32.09264471086892
152	2-5	f2	unfed	53.17704369672729
153	2-5	f2	unfed	43.65665957973024
154	2-5	f2	unfed	56.17492800604065
155	2-5	f2	unfed	21.373525261909187
156	2-5	f2	unfed	30.544364056286152
157	2-5	f2	unfed	34.30268909891798
158	2-5	f2	unfed	37.47685907779431
159	2-5	f2	unfed	53.72300609594874
160	2-5	f2	unfed	23.929069849954146
161	2-5	f2	unfed	40.264659673405966
162	2-5	f2	unfed	29.126982345806148
163	2-5	f2	unfed	47.48288057562927
164	2-5	f2	unfed	38.18656967386802
165	2-5	f2	unfed	26.6031769774903
166	2-5	f2	unfed	33.238339500170575
167	2-5	f2	unfed	53.97907362987946
168	2-5	f2	unfed	22.848043282190694
169	2-5	f2	unfed	52.20141272842384
170	2-5	f2	unfed	8.610952943285781
171	2-5	f2	unfed	17.188554023314282
172	2-5	f2	unfed	35.17068731689588
173	2-5	f2	unfed	42.22287431807581
174	2-5	f2	unfed	33.01322914362304
175	2-5	f2	unfed	45.17677433739937
176	2-5	f2	unfed	50.43139304426696
177	2-5	f2	unfed	31.308976392524322
178	2-5	f2	unfed	60.647098901565045
179	2-5	f2	unfed	28.906707320971442
180	2-5	f2	unfed	29.344713297018995
181	2-5	f2	unfed	41.4645105498532
182	2-5	f2	unfed	40.0266269610724
183	2-5	f2	unfed	57.50093942491978
184	2-5	f2	unfed	32.62487295258945
185	2-5	f2	unfed	28.97617457939731
186	2-5	f2	unfed	25.97625984907333
187	2-5	f2	unfed	31.310572027053336
188	2-5	f2	unfed	29.720688312600533
189	2-5	f2	unfed	55.69541338833204
190	2-5	f2	unfed	21.38084011066641
191	2-5	f2	unfed	38.81851132027412
192	2-5	f2	unfed	41.90812022952008
193	2-5	f2	unfed	45.911188579885184
194	2-5	f2	unfed	6.593843721564684
195	2-5	f2	unfed	63.98739917256093
196	2-5	f2	unfed	34.983900823391615
197	2-5	f2	unfed	63.616858579208035
198	2-5	f2	unfed	33.906554205312396
199	2-5	f2	unfed	37.96701913381159
200	2-5	f2	unfed	15.29133317554997
201	2-5	f2	unfed	30.43698237786842
202	2-5	f2	unfed	57.31135875249065
203	2-5	f2	unfed	64.4756506464425
204	2-5	f2	unfed	6.243740188739004
205	2-5	f2	unfed	55.55740984244428
206	2-5	f2	unfed	62.83646352886981
207	2-5	f2	unfed	27.68806407525926
208	2-5	f2	unfed	28.66772915574364
209	2-5	f2	unfed	33.45611746512098
210	2-5	f2	unfed	26.28878424723003
211	2-5	f2	unfed	33.54450414017814
212	2-5	f2	unfed	50.770785395690915
213	2-5	f2	unfed	22.311906855190234
214	2-5	f2	unfed	56.8859986762653
215	2-5	f2	unfed	40.76604040587225
216	2-5	f2	unfed	25.528682753091786
217	2-5	f2	unfed	41.88970563789881
218	2-5	f2	unfed	34.283740269648746
219	2-5	f2	unfed	7.932288703901391
220	2-5	f2	unfed	7.605251008400458
221	2-5	f2	unfed	32.50065976337271
222	2-5	f2	unfed	42.62272349323902
223	2-5	f2	unfed	18.38392180655995
224	2-5	f2	unfed	31.16582933013368
225	2-5	f2	unfed	40.446306827697235
226	2-5	f2	unfed	32.9573193265211
227	2-5	f2	unfed	9.594563752614135
228	2-5	f2	unfed	29.36541361418868
229	2-5	f2	unfed	46.11279021644866
230	2-5	f2	unfed	62.745619134797835
231	2-5	f2	unfed	31.00645113842564
232	2-5	f2	unfed	54.329975733838964
233	2-5	f2	unfed	37.51807659727508
234	2-5	f2	unfed	33.49014887101744
235	2-5	f2	unfed	35.806229481376896
236	2-5	f2	unfed	9.273132867069092
237	2-5	f2	unfed	28.703117312744922
238	2-5	f2	unfed	23.612901361710975
239	2-5	f2	unfed	37.9468494918162
240	2-5	f2	unfed	45.4868633738338
241	2-5	f2	unfed	37.30688711900904
242	2-5	f2	unfed	21.03340574159369
243	2-5	f2	unfed	20.474734910721704
244	2-5	f2	unfed	36.085312679065765
245	2-5	f2	unfed	28.44925344639352
246	2-5	f2	unfed	26.68513697351689
247	2-5	f2	unfed	35.64541862829791
248	2-5	f2	unfed	24.68082562455
249	2-5	f2	unfed	33.86615875509794
250	2-5	f2	unfed	41.71744538787646
251	2-5	f2	unfed	33.76793937865657
252	2-5	f2	unfed	59.86000074027216
253	2-5	f2	unfed	14.560641651550416
254	2-5	f2	unfed	50.50058227891821
255	2-5	f2	unfed	13.1192153843933
256	2-5	f2	unfed	33.93592084299932
257	2-5	f2	unfed	61.669783756094375
258	2-5	f2	unfed	11.872904670302352
259	2-5	f2	unfed	34.427192381476026
260	2-5	f2	unfed	38.804439642855264
261	2-5	f2	unfed	52.60443197348518
262	2-5	f2	unfed	24.901775476759926
263	2-5	f2	unfed	39.536347840830445
264	2-5	f2	unfed	34.84768997959017
265	2-5	f2	unfed	63.169143097517185
266	2-5	f2	unfed	61.31844585990727
267	2-5	f2	unfed	23.530910961792664
268	2-5	f2	unfed	17.158131621917253
269	2-5	f2	unfed	44.680589244326896
270	2-5	f2	unfed	58.277584382821445
271	2-5	f2	unfed	63.264762502117556
272	2-5	f2	unfed	29.857438716741086
273	2-5	f2	unfed	53.20606666913615
274	2-5	f2	unfed	23.31813067300622
275	2-5	f2	unfed	56.550938423594076
276	2-5	f2	unfed	33.50027289262396
277	2-5	f2	unfed	9.560812306638242
278	2-5	f2	unfed	15.84237045221637
279	2-5	f2	unfed	45.71956627568328
280	2-5	f2	unfed	35.32943653036588
281	2-5	f2	unfed	50.76978103161976
282	2-5	f2	unfed	58.14322686599361
283	2-5	f2	unfed	47.873808512767134
284	2-5	f2	unfed	44.084212219807924
285	2-5	f2	unfed	44.058197671186406
286	2-5	f2	unfed	33.81401427884465
287	2-5	f2	unfed	8.284174900267585
288	2-5	f2	unfed	20.541761385325426
289	2-5	f2	unfed	4.616431936036627
290	2-5	f2	unfed	17.730616641331437
291	2-5	f2	unfed	58.34329570987072
292	2-5	f2	unfed	19.286025088067323
293	2-5	f2	unfed	24.60795281518304
294	2-5	f2	unfed	9.215397750261404
295	2-5	f2	unfed	57.07250182261311
296	2-5	f2	unfed	42.49200731243522
297	2-5	f2	unfed	20.154630303090972
298	2-5	f2	unfed	32.02298538209122
299	2-5	f2	unfed	43.72521558837376
300	2-5	f2	unfed	37.194250390562964
301	2-5	f2	unfed	54.7421306855016
302	2-5	f2	unfed	31.024937742008124
303	2-5	f2	unfed	35.441036310361525
304	2-5	f2	unfed	53.431912668889495
305	2-5	f2	unfed	30.118423657189275
306	2-5	f2	unfed	25.248434852559225
307	2-5	f2	unfed	20.696642648517074
308	2-5	f2	unfed	29.469930965623433
309	2-5	f2	unfed	15.991384520255238
310	2-5	f2	unfed	50.643495438229316
311	2-5	f2	unfed	28.516531609782763
312	2-5	f2	unfed	11.185366429114557
313	2-5	f2	unfed	29.982670488180105
314	2-5	f2	unfed	9.06137052812799
315	2-5	f2	unfed	56.582910202994476
316	2-5	f2	unfed	10.032281468173593
317	2-5	f2	unfed	42.21873900828938
318	2-5	f2	unfed	57.58078746921899
319	2-5	f2	unfed	35.022130264322826
320	2-5	f2	unfed	39.90902482382795
321	2-5	f2	unfed	39.66661876264572
322	2-5	f2	unfed	49.352497455156566
323	2-5	f2	unfed	49.06326270826889
324	2-5	f2	unfed	14.734138219084715
325	2-5	f2	unfed	49.21085870226308
326	2-5	f2	unfed	35.38873294268239
327	2-5	f2	unfed	31.674020962336154
328	2-5	f2	unfed	43.92171211988931
329	2-5	f2	unfed	18.375703946793625
330	2-5	f2	unfed	45.63534450252518
331	2-5	f2	unfed	42.57322190592504
332	2-5	f2	unfed	35.27868023171306
333	2-5	f2	unfed	32.93662236457176
334	2-5	f2	unfed	40.913387092265296
335	2-5	f2	unfed	39.963682260257976
336	2-5	f2	unfed	15.83857613253189
337	2-5	f2	unfed	46.2899341160149
338	2-5	f2	unfed	14.112905533013976
339	2-5	f2	unfed	41.71744874227804
340	2-5	f2	unfed	23.917873738156885
341	2-5	f2	unfed	37.377878624678274
342	2-5	f2	unfed	49.021585169482684
343	2-5	f2	unfed	43.78313004361681
344	2-5	f2	unfed	12.704101782827939
345	2-5	f2	unfed	31.883120407933603
346	2-5	f2	unfed	31.564326892817487
347	2-5	f2	unfed	48.29736391266037
348	2-5	f2	unfed	23.630216691336077
349	2-5	f2	unfed	32.462585376838014
350	2-5	f2	unfed	56.68718195708821
351	2-5	f2	unfed	34.17246514815065
352	2-5	f2	unfed	34.833771889519085
353	2-5	f2	unfed	42.61210420658954
354	2-5	f2	unfed	21.22238853354107
355	2-5	f2	unfed	50.44639273995924
356	2-5	f2	unfed	31.27980854808002
357	2-5	f2	unfed	17.890760744475255
358	2-5	f2	unfed	32.21774684683879
359	2-5	f2	unfed	29.211178394904177
360	2-5	f2	unfed	20.031585482232313
361	2-5	f2	unfed	27.7056506145719
362	2-5	f2	unfed	6.391801785282028
363	2-5	f2	unfed	44.9928103674249
364	2-5	f2	unfed	34.841044430660205
365	2-5	f2	unfed	9.766944218358887
366	2-5	f2	unfed	43.458952130163475
367	2-5	f2	unfed	36.361151622024316
368	2-5	f2	unfed	45.09346143981208
369	2-5	f2	unfed	29.320181441529353
370	2-5	f2	unfed	23.20935454011813
371	2-5	f2	unfed	29.005531787018196
372	2-5	f2	unfed	25.944474323090017
373	2-5	f2	unfed	42.3737755950931
374	2-5	f2	unfed	43.925620116908526
375	2-5	f2	unfed	39.49668466533478
376	2-5	f2	unfed	33.14075824986055
377	2-5	f2	unfed	29.702372190188665
378	2-5	f2	unfed	42.17441097036173
379	2-5	f2	unfed	26.249316705681537
380	2-5	f2	unfed	23.293992175488093
381	2-5	f2	unfed	56.46248296766003
382	2-5	f2	unfed	27.008844581936803
383	2-5	f2	unfed	45.75152746104925
384	2-5	f2	unfed	10.7148691462002
385	2-5	f2	unfed	12.872262522567011
386	2-5	f2	unfed	21.77169877851548
387	2-5	f2	unfed	4.142849862637738
388	2-5	f2	unfed	11.283142329211255
389	2-5	f2	unfed	31.19143374403577
390	2-5	f2	unfed	50.39549049056797
391	2-5	f2	unfed	56.291106879420276
392	2-5	f2	unfed	48.25361566892001
393	2-5	f2	unfed	35.91247840435974
394	2-5	f2	unfed	11.637219296362815
395	2-5	f2	unfed	38.16720434814669
396	2-5	f2	unfed	22.392978375625212
397	2-5	f2	unfed	64.11665686222317
398	2-5	f2	unfed	23.034047866800915
399	2-5	f2	unfed	15.092895540117246
400	2-5	f2	unfed	17.160934913141055
401	2-5	f2	unfed	23.891480481773947
402	2-5	f2	unfed	7.1949275328259334
403	2-5	f2	unfed	25.768362861195126
404	2-5	f2	unfed	50.89362338973707
405	2-5	f2	unfed	37.59327393085481
406	2-5	f2	unfed	42.69406872436859
407	2-5	f2	unfed	29.94506002761013
408	2-5	f2	unfed	39.474634483022584
409	2-5	f2	unfed	30.690636631494673
410	2-5	f2	unfed	15.17064370176786
411	2-5	f2	unfed	50.40906467512306
412	2-5	f2	unfed	62.35837656203275
413	2-5	f2	unfed	53.80538352148794
414	2-5	f2	unfed	28.676190126396783
415	2-5	f2	unfed	15.439662257784427
416	2-5	f2	unfed	45.37198431562273
417	2-5	f2	unfed	31.236469930108512
418	2-5	f2	unfed	31.658723766464473
419	2-5	f2	unfed	51.50353468543141
420	2-5	f2	unfed	22.519097038300384
421	2-5	f2	unfed	55.89136697762698
422	2-5	f2	unfed	19.730065245570614
423	2-5	f2	unfed	40.0377897388782
424	2-5	f2	unfed	14.762212307450886
425	2-5	f2	unfed	55.96132316964953
426	2-5	f2	unfed	49.47592458069182
427	2-5	f2	unfed	6.490327731911764
428	2-5	f2	unfed	32.48733976181632
429	2-5	f2	unfed	39.407709019895776
430	2-5	f2	unfed	27.093158969232885
431	2-5	f2	unfed	36.15619873766148
432	2-5	f2	unfed	39.05469391915072
433	2-5	f2	unfed	50.42052115461961
434	2-5	f2	unfed	26.888417588112226
435	2-5	f2	unfed	22.83125279866537
436	2-5	f2	unfed	57.677177175857835
437	2-5	f2	unfed	48.63834025539237
438	2-5	f2	unfed	12.68651957440288
439	2-5	f2	unfed	20.95651256880664
440	2-5	f2	unfed	18.91458731276883
441	2-5	f2	unfed	50.388786874270735
442	2-5	f2	unfed	58.05195010815683
443	2-5	f2	unfed	21.435802058311314
444	2-5	f2	unfed	27.109534998176702
445	2-5	f2	unfed	57.01466241857856
446	2-5	f2	unfed	17.266936036413412
447	2-5	f2	unfed	34.97713590444848
448	2-5	f2	unfed	22.92043041784756
449	2-5	f2	unfed	34.499150886121335
450	2-5	f2	unfed	57.72722896861266
451	2-5	f2	unfed	20.212474008866508
452	2-5	f2	unfed	34.290367058744046
453	2-5	f2	unfed	61.940359458827295
454	2-5	f2	unfed	48.0260547810019
455	2-5	f2	unfed	36.14274020583393
456	2-5	f2	unfed	16.13318047916612
457	2-5	f2	unfed	35.76975236854369
458	2-5	f2	unfed	42.33539188359086
459	2-5	f2	unfed	32.423536503708235
460	2-5	f2	unfed	30.066826294218743
461	2-5	f2	unfed	16.19132518642785
462	2-5	f2	unfed	34.67594256442933
463	2-5	f2	unfed	17.881762843513474
464	2-5	f2	unfed	5.561759827828043
465	2-5	f2	unfed	47.38968305767134
466	2-5	f2	unfed	36.506421183506305
467	2-5	f2	unfed	12.13712092144627
468	2-5	f2	unfed	58.772224261109066
469	2-5	f2	unfed	48.48541634670449
470	2-5	f2	unfed	32.11930653334535
471	2-5	f2	unfed	22.471260399020746
472	2-5	f2	unfed	40.79442884242633
473	2-5	f2	unfed	21.014810273989635
474	2-5	f2	unfed	25.66556752523838
475	2-5	f2	unfed	42.31251388909706
476	2-5	f2	unfed	27.310874614597697
477	2-5	f2	unfed	49.3944135561335
478	2-5	f2	unfed	21.730322439536184
479	2-5	f2	unfed	39.36655782522504
480	2-5	f2	unfed	36.12299583603501
481	2-5	f2	unfed	58.18234998480192
482	2-5	f2	unfed	25.499639600555565
483	2-5	f2	unfed	30.314501901918327
484	2-5	f2	unfed	41.626217067936814
485	2-5	f2	unfed	46.02416944174515
486	2-5	f2	unfed	28.58773298178031
487	2-5	f2	unfed	62.034327238806156
488	2-5	f2	unfed	48.50297914181826
489	2-5	f2	unfed	40.81201513765618
490	2-5	f2	unfed	33.75845347102625
491	2-5	f2	unfed	41.52996260124055
492	2-5	f2	unfed	27.92876618297747
493	2-5	f2	unfed	30.822290902131233
494	2-5	f2	unfed	25.835194972578186
495	2-5	f2	unfed	37.010726938898145
496	2-5	f2	unfed	60.161541505788165
497	2-5	f2	unfed	24.036497573197227
498	2-5	f2	unfed	38.117351066265115
499	2-5	f2	unfed	29.877194483291802
500	2-5	f2	unfed	61.8733493310893
501	2-5	f2	unfed	46.40011378136448
502	2-5	f2	unfed	19.58136718188094
503	2-5	f2	unfed	39.61178748562273
504	2-5	f2	unfed	18.85151952480056
505	2-5	f2	unfed	40.20919458212883
506	2-5	f2	unfed	20.11667927964063
507	2-5	f2	unfed	44.780640142989775
508	2-5	f2	unfed	27.511105184734202
509	2-5	f2	unfed	49.95393350278146
510	2-5	f2	unfed	23.839579089799344
511	2-5	f2	unfed	43.55069459961734
512	2-5	f2	unfed	36.35622854610915
513	2-5	f2	unfed	42.123486573495356
514	2-5	f2	unfed	33.17686267257599
515	2-5	f2	unfed	45.237765111012806
516	2-5	f2	unfed	21.645736299343262
517	2-5	f2	unfed	39.98792499367911
518	2-5	f2	unfed	21.242558874232813
519	2-5	f2	unfed	15.44894594334627
520	2-5	f2	unfed	32.88089032930918
521	2-5	f2	unfed	31.522469518326954
522	2-5	f2	unfed	41.202246761667105
523	2-5	f2	unfed	44.480765752828475
524	2-5	f2	unfed	44.30492737752886
525	2-5	f2	unfed	18.45229039311755
526	2-5	f2	unfed	25.035644712052143
527	2-5	f2	unfed	37.287280144594106
528	2-5	f2	unfed	38.89492800258044
529	2-5	f2	unfed	27.26430385473972
530	2-5	f2	unfed	46.20914263367602
531	2-5	f2	unfed	20.99157082165971
532	2-5	f2	unfed	53.2041156447897
533	2-5	f2	unfed	25.559425357987028
534	2-5	f2	unfed	41.26640035622345
535	2-5	f2	unfed	32.440963720529595
536	2-5	f2	unfed	22.963595093288482
537	2-5	f2	unfed	36.86327285385148
538	2-5	f2	unfed	62.61065726727687
539	2-5	f2	unfed	46.59850313152769
540	2-5	f2	unfed	25.936430496078763
541	2-5	f2	unfed	24.940946672854235
542	2-5	f2	unfed	24.389309736152683
543	2-5	f2	unfed	50.94442021822252
544	2-5	f2	unfed	40.905548570135664
545	2-5	f2	unfed	33.01102506905512
546	2-5	f2	unfed	37.37073263665804
547	2-5	f2	unfed	30.12093726791716
548	2-5	f2	unfed	39.64720932411098
549	2-5	f2	unfed	43.953377088762934
550	2-5	f2	unfed	37.64888714014472
551	2-5	f2	unfed	29.89968989531831
552	2-5	f2	unfed	42.737215201113024
553	2-5	f2	unfed	36.355529600919716
554	2-5	f2	unfed	35.84987142841513
555	2-5	f2	unfed	29.52869264384374
556	2-5	f2	unfed	29.055907955818345
557	2-5	f2	unfed	55.058909304534225
558	2-5	f2	unfed	33.01721169495832
559	2-5	f2	unfed	22.799662961444632
560	2-5	f2	unfed	27.966797437181707
561	2-5	f2	unfed	31.385943345568304
562	2-5	f2	unfed	56.7540886899401
563	2-5	f2	unfed	37.89017526923683
564	2-5	f2	unfed	23.460343834611898
565	2-5	f2	unfed	40.97715224507028
566	2-5	f2	unfed	12.723524486209323
567	2-5	f2	unfed	63.49178810807148
568	2-5	f2	unfed	17.681763127273204
569	2-5	f2	unfed	7.240829163437961
570	2-5	f2	unfed	38.4137886744342
571	2-5	f2	unfed	42.293028717891154
572	2-5	f2	unfed	21.82444336239342
573	2-5	f2	unfed	53.91262918933626
574	2-5	f2	unfed	38.313701839652154
575	2-5	f2	unfed	40.816177666027464
576	2-5	f2	unfed	24.77302625626834
577	2-5	f2	unfed	58.28134599901336
578	2-5	f2	unfed	27.398588611189894
579	2-5	f2	unfed	35.32816000784609
580	2-5	f2	unfed	20.439012764235404
581	2-5	f2	unfed	28.254972946666538
582	2-5	f2	unfed	40.46751121997646
583	2-5	f2	unfed	49.203725051260356
584	2-5	f2	unfed	32.17751162468262
585	2-5	f2	unfed	40.18756798482065
586	2-5	f2	unfed	42.56733664929114
587	2-5	f2	unfed	26.636262240798782
588	2-5	f2	unfed	53.205359782577965
589	2-5	f2	unfed	20.026697899036698
590	2-5	f2	unfed	35.35907272370688
591	2-5	f2	unfed	29.04371621401786
592	2-5	f2	unfed	23.390095648891524
593	2-5	f2	unfed	34.72060681275946
594	2-5	f2	unfed	25.120474878595598
595	2-5	f2	unfed	23.090248708487632
596	2-5	f2	unfed	37.75578790723942
597	2-5	f2	unfed	29.40064841990391
598	2-5	f2	unfed	23.87748916185225
599	2-5	f2	unfed	47.26700142410036
600	2-5	f2	unfed	34.29513344922577
601	2-5	f2	unfed	49.12763987923015
602	2-5	f2	unfed	21.796496104703376
603	2-5	f2	unfed	64.61858133483125
604	2-5	f2	unfed	51.15433432496653
605	2-5	f2	unfed	35.4870872291464
606	2-5	f2	unfed	15.432728938721898
607	2-5	f2	unfed	23.448380097400317
608	2-5	f2	unfed	39.348738175609476
609	2-5	f2	unfed	22.096120433499177
610	2-5	f2	unfed	19.40634334982816
611	2-5	f2	unfed	45.263867017944946
612	2-5	f2	unfed	23.53801664665214
613	2-5	f2	unfed	17.677628132480525
614	2-5	f2	unfed	17.729067815415338
615	2-5	f2	unfed	49.08904897539128
616	2-5	f2	unfed	64.68942704299027
617	2-5	f2	unfed	27.820724289599237
618	2-5	f2	unfed	30.450273407549954
619	2-5	f2	unfed	28.397811727712515
620	2-5	f2	unfed	40.79861945728846
621	2-5	f2	unfed	28.18009333586006
622	2-5	f2	unfed	34.14371872551709
623	2-5	f2	unfed	60.682666286134946
624	2-5	f2	unfed	46.42864660552006
625	2-5	f2	unfed	40.42909447665636
626	2-5	f2	unfed	53.03960755244237
627	2-5	f2	unfed	46.021965743642106
628	2-5	f2	unfed	23.274891248849602
629	2-5	f2	unfed	61.91459621387587
630	2-5	f2	unfed	58.4758498107831
631	2-5	f2	unfed	46.81914434803803
632	2-5	f2	unfed	28.251818231591123
633	2-5	f2	unfed	30.09590393588799
634	2-5	f2	unfed	37.18400205765829
635	2-5	f2	unfed	24.311502543160028
636	2-5	f2	unfed	25.730873706287372
637	2-5	f2	unfed	25.226426870207405
638	2-5	f2	unfed	18.13137378371248
639	2-5	f2	unfed	20.833772438968204
640	2-5	f2	unfed	18.490728595172524
641	2-5	f2	unfed	39.53289124002842
642	2-5	f2	unfed	46.45910853449019
643	2-5	f2	unfed	22.872470065689548
644	2-5	f2	unfed	46.009078529265345
645	2-5	f2	unfed	44.03630634540866
646	2-5	f2	unfed	27.213899565516144
647	2-5	f2	unfed	15.892318595873654
648	2-5	f2	unfed	61.265594961809704
649	2-5	f2	unfed	24.773946007284696
650	2-5	f2	unfed	25.78271246667866
651	2-5	f2	unfed	26.12119973820798
652	2-5	f2	unfed	41.11302272307596
653	2-5	f2	unfed	15.449518515943282
654	2-5	f2	unfed	18.94846256987004
655	2-5	f2	unfed	25.69239750399295
656	2-5	f2	unfed	64.23055768288343
657	2-5	f2	unfed	20.053994164697222
658	2-5	f2	unfed	30.893806539731795
659	2-5	f2	unfed	27.901464960372408
660	2-5	f2	unfed	33.15866889430571
661	2-5	f2	unfed	16.581456349632536
662	2-5	f2	unfed	17.053699951943187
663	2-5	f2	unfed	62.06423408323311
664	2-5	f2	unfed	60.97585809494758
665	2-5	f2	unfed	31.433520380260404
666	2-5	f2	unfed	13.351656888081706
667	2-5	f2	unfed	31.363088116218112
668	2-5	f2	unfed	27.88872240950733
669	2-5	f2	unfed	18.210285368555073
670	2-5	f2	unfed	27.975514404851662
671	2-5	f2	unfed	34.733750512105566
672	2-5	f2	unfed	20.69929703663152
673	2-5	f2	unfed	48.57738412159168
674	2-5	f2	unfed	17.70597161798196
675	2-5	f2	unfed	19.453538619563613
676	2-5	f2	unfed	31.277830686305222
677	2-5	f2	unfed	17.729717665023685
678	2-5	f2	unfed	41.724771835467706
679	2-5	f2	unfed	55.65323265959945
680	2-5	f2	unfed	31.371724347684918
681	2-5	f2	unfed	38.03860105228695
682	2-5	f2	unfed	27.60375519505034
683	2-5	f2	unfed	7.447871530830677
684	2-5	f2	unfed	32.37487926909724
685	2-5	f2	unfed	42.23391622517523
686	2-5	f2	unfed	22.18643780456237
687	2-5	f2	unfed	57.522501718841035
688	2-5	f2	unfed	42.5437389175998
689	2-5	f2	unfed	30.435636786559897
690	2-5	f2	unfed	22.120529000316775
691	2-5	f2	unfed	21.995285949859756
692	2-5	f2	unfed	42.540333554546926
693	2-5	f2	unfed	43.95196681211339
694	2-5	f2	unfed	30.306991276912278
695	2-5	f2	unfed	46.56116688638731
696	2-5	f2	unfed	60.23484219784758
697	2-5	f2	unfed	19.603644129587792
698	2-5	f2	unfed	28.25836205220123
699	2-5	f2	unfed	25.53142653356923
700	2-5	f2	unfed	23.17101526251535
701	2-5	f2	unfed	32.59261715323364
702	2-5	f2	unfed	39.955155238311356
703	2-5	f2	unfed	33.42393773458297
704	2-5	f2	unfed	63.34993232971773
705	2-5	f2	unfed	45.20424874750435
706	2-5	f2	unfed	29.946417945024887
707	2-5	f2	unfed	31.852109830929216
708	2-5	f2	unfed	38.89210729172863
709	2-5	f2	unfed	27.066069633339065
710	2-5	f2	unfed	64.5653475234932
711	2-5	f2	unfed	45.43869083304234
712	2-5	f2	unfed	53.82940646393378
713	2-5	f2	unfed	17.84090556232806
714	2-5	f2	unfed	47.386111569566246
715	2-5	f2	unfed	39.488361694180696
716	2-5	f2	unfed	56.654374067189
717	2-5	f2	unfed	64.91201579784916
718	2-5	f2	unfed	53.0967888193289
719	2-5	f2	unfed	32.502847177210064
720	2-5	f2	unfed	53.5564650106226
721	2-5	f2	unfed	32.68833109074268
722	2-5	f2	unfed	38.93016969501925
723	2-5	f2	unfed	24.965464180632544
724	2-5	f2	unfed	31.80552260297661
725	2-5	f2	unfed	39.83430801451627
726	2-5	f2	unfed	40.725843118279855
727	2-5	f2	unfed	27.45960877918335
728	2-5	f2	unfed	37.24136157975538
729	2-5	f2	unfed	54.718520441647875
730	2-5	f2	unfed	18.303095369886414
731	2-5	f2	unfed	16.136298589236194
732	2-5	f2	unfed	31.156589741475592
733	2-5	f2	unfed	32.98314446689339
734	2-5	f2	unfed	22.919551516354176
735	2-5	f2	unfed	6.561998814050047
736	2-5	f2	unfed	8.589864167628209
737	2-5	f2	unfed	10.383925375838743
738	2-5	f2	unfed	33.66135142054589
739	2-5	f2	unfed	44.18843154664782
740	2-5	f2	unfed	28.411774135997558
741	2-5	f2	unfed	43.97001511921785
742	2-5	f2	unfed	52.3346653264044
743	2-5	f2	unfed	18.480358655741696
744	2-5	f2	unfed	32.35091723760401
745	2-5	f2	unfed	32.69972896029758
746	2-5	f2	unfed	28.35043581977117
747	2-5	f2	unfed	29.06896898891031
748	2-5	f2	unfed	33.553722722165766
749	2-5	f2	unfed	32.710216096531596
750	2-5	f2	unfed	18.39526246608451
751	2-5	f2	unfed	24.004202764700278
752	2-5	f2	unfed	25.979889357162005
753	2-5	f2	unfed	28.50014149037997
754	2-5	f2	unfed	54.26087424103406
755	2-5	f2	unfed	52.9972026404013
756	2-5	f2	unfed	27.96130477967316
757	2-5	f2	unfed	41.98327521586165
758	2-5	f2	unfed	37.02605851286302
759	2-5	f2	unfed	45.42067918063165
760	2-5	f2	unfed	29.954409428600936
761	2-5	f2	unfed	44.4695446504119
762	2-5	f2	unfed	32.7022851215097
763	2-5	f2	unfed	29.299915329684985
764	2-5	f2	unfed	18.465514434642603
765	2-5	f2	unfed	41.70936066312199
766	2-5	f2	unfed	50.5572564276565
767	2-5	f2	unfed	28.080263221893837
768	2-5	f2	unfed	19.778082200419135
769	2-5	f2	unfed	23.452775224895845
770	2-5	f2	unfed	16.367771433714978
771	2-5	f2	unfed	63.54225692088579
772	2-5	f2	unfed	23.345149369300515
773	2-5	f2	unfed	22.13811247546011
774	2-5	f2	unfed	52.0781653774094
775	2-5	f2	unfed	37.113725260584324
776	2-5	f2	unfed	14.001917374606707
777	2-5	f2	unfed	42.74722033133571
778	2-5	f2	unfed	42.78223527024462
779	2-5	f2	unfed	34.50226368389965
780	2-5	f2	unfed	56.5668826384912
781	2-5	f2	unfed	9.64482160574255
782	2-5	f2	unfed	10.065399696375742
783	2-5	f2	unfed	39.40576562734476
784	2-5	f2	unfed	42.0375363604066
785	2-5	f2	unfed	63.007429859028385
786	2-5	f2	unfed	62.19649230411091
787	2-5	f2	unfed	61.570857308105204
788	2-5	f2	unfed	49.072881478064915
789	2-5	f2	unfed	45.49481642897452
790	2-5	f2	unfed	34.05911637190505
791	2-5	f2	unfed	60.61956992419911
792	2-5	f2	unfed	26.062254051263174
793	2-5	f2	unfed	47.443287323958174
794	2-5	f2	unfed	26.355820136842258
795	2-5	f2	unfed	30.57737283220708
796	2-5	f2	unfed	48.619856060425604
797	2-5	f2	unfed	23.257815500106105
798	2-5	f2	unfed	37.85206149422938
799	2-5	f2	unfed	30.327625316949923
800	2-5	f2	unfed	25.672676926136145
801	2-5	f2	unfed	59.62394037459059
802	2-5	f2	unfed	25.645380111088997
803	2-5	f2	unfed	31.995186952743055
804	2-5	f2	unfed	52.19628349025574
805	2-5	f2	unfed	41.93566658760886
806	2-5	f2	unfed	40.006943331628264
807	2-5	f2	unfed	40.52197070957647
808	2-5	f2	unfed	54.981242892505364
809	2-5	f2	unfed	43.793267688760224
810	2-5	f2	unfed	31.090395001320605
811	2-5	f2	unfed	14.27876531079627
812	2-5	f2	unfed	30.165350320899808
813	2-5	f2	unfed	44.38827340011355
814	2-5	f2	unfed	42.22420595692694
815	2-5	f2	unfed	46.28062849142835
816	2-5	f2	unfed	27.80167675354475
817	2-5	f2	unfed	21.7402766498078
818	2-5	f2	unfed	21.30078135364647
819	2-5	f2	unfed	21.631676073383325
820	2-5	f2	unfed	11.734802685057431
821	2-5	f2	unfed	36.18198161178743
822	2-5	f2	unfed	36.27248516240295
823	2-5	f2	unfed	9.549913811751527
824	2-5	f2	unfed	44.188751211277186
825	2-5	f2	unfed	48.35664707347342
826	2-5	f2	unfed	18.14098178548889
827	2-5	f2	unfed	40.76992623279672
828	2-5	f2	unfed	34.12432957700378
829	2-5	f2	unfed	28.354122631400642
830	2-5	f2	unfed	22.168169115768652
831	2-5	f2	unfed	45.09327997168858
832	2-5	f2	unfed	47.64809300279542
833	2-5	f2	unfed	19.630606640254626
834	2-5	f2	unfed	37.16403516309758
835	2-5	f2	unfed	49.327983564492335
836	2-5	f2	unfed	22.64260482950131
837	2-5	f2	unfed	16.181004487756358
838	2-5	f2	unfed	59.36352885082291
839	2-5	f2	unfed	19.13925239642682
840	2-5	f2	unfed	56.65009391297949
841	2-5	f2	unfed	37.69056537610161
842	2-5	f2	unfed	18.09283630349045
843	2-5	f2	unfed	28.446792749968957
844	2-5	f2	unfed	20.40794400324936
845	2-5	f2	unfed	64.35646308565809
846	2-5	f2	unfed	21.538094940079883
847	2-5	f2	unfed	37.331536831970226
848	2-5	f2	unfed	63.363019133853925
849	2-5	f2	unfed	44.55211405609785
850	2-5	f2	unfed	31.73806748831752
851	2-5	f2	unfed	30.09401986919893
852	2-5	f2	unfed	47.11386529540228
853	2-5	f2	unfed	41.123164370713845
854	2-5	f2	unfed	13.69455296091402
855	2-5	f2	unfed	30.2327055034565
856	2-5	f2	unfed	44.68949158693358
857	2-5	f2	unfed	35.57226997834002
858	2-5	f2	unfed	33.54792668263415
859	2-5	f2	unfed	26.80103233953048
860	2-5	f2	unfed	10.93290003716589
861	2-5	f2	unfed	24.922490210386062
862	2-5	f2	unfed	17.01943724772591
863	2-5	f2	unfed	51.543423506946404
864	2-5	f2	unfed	13.391012568113645
865	2-5	f2	unfed	23.733025449052857
866	2-5	f2	unfed	59.92621381580116
867	2-5	f2	unfed	36.38913681551383
868	2-5	f2	unfed	32.36986506184402
869	2-5	f2	unfed	15.067076079482675
870	2-5	f2	unfed	45.11441336574447
871	2-5	f2	unfed	47.86566136710819
872	2-5	f2	unfed	31.248625411665934
873	2-5	f2	unfed	46.37292473977108
874	2-5	f2	unfed	41.56750913956603
875	2-5	f2	unfed	13.421580054359053
876	2-5	f2	unfed	45.41787386476578
877	2-5	f2	unfed	27.595380630582405
878	2-5	f2	unfed	57.763965792983974
879	2-5	f2	unfed	40.05861981835906
880	2-5	f2	unfed	14.507162936524637
881	2-5	f2	unfed	25.60419156440136
882	2-5	f2	unfed	46.512052163456644
883	2-5	f2	unfed	42.449176969872916
884	2-5	f2	unfed	32.72724797732964
885	2-5	f2	unfed	37.78771162443293
886	2-5	f2	unfed	39.0288871111853
887	2-5	f2	unfed	26.998724191524545
888	2-5	f2	unfed	30.403107411190458
889	2-5	f2	unfed	16.21097214937206
890	2-5	f2	unfed	35.583799720125654
891	2-5	f2	unfed	8.6760721574376
892	2-5	f2	unfed	24.157326002291068
893	2-5	f2	unfed	41.825881984017364
894	2-5	f2	unfed	30.882885278564835
895	2-5	f2	unfed	29.025328538429516
896	2-5	f2	unfed	31.890717554754072
897	2-5	f2	unfed	25.47935626858102
898	2-5	f2	unfed	51.0183704779776
899	2-5	f2	unfed	39.66592980404295
900	2-5	f2	unfed	34.71223675686967
901	2-5	f2	unfed	38.57636840402003
902	2-5	f2	unfed	42.54892584950601
903	2-5	f2	unfed	23.555616889902264
904	2-5	f2	unfed	56.965607932851
905	2-5	f2	unfed	49.145009129546764
906	2-5	f2	unfed	42.36382521579521
907	2-5	f2	unfed	40.094570203569816
908	2-5	f2	unfed	6.463651560330029
909	2-5	f2	unfed	12.497752517834634
910	2-5	f2	unfed	49.04706858769683
911	2-5	f2	unfed	7.948156806872725
912	2-5	f2	unfed	41.77424134738969
913	2-5	f2	unfed	36.40498489289276
914	2-5	f2	unfed	35.90111130458303
915	2-5	f2	unfed	55.83098894163605
916	2-5	f2	unfed	28.660753481429904
917	2-5	f2	unfed	10.426384922446525
918	2-5	f2	unfed	16.017224341657112
919	2-5	f2	unfed	20.934761279125187
920	2-5	f2	unfed	57.33595418683779
921	2-5	f2	unfed	61.331944578755596
922	2-5	f2	unfed	43.532491900526914
923	2-5	f2	unfed	42.66733530085063
924	2-5	f2	unfed	44.80889277570697
925	2-5	f2	unfed	42.42848987353616
926	2-5	f2	unfed	14.742173671112754
927	2-5	f2	unfed	17.72522258574864
928	2-5	f2	unfed	24.611553893648345
929	2-5	f2	unfed	37.82096270023249
930	2-5	f2	unfed	24.497069195490454
931	2-5	f2	unfed	25.332638361886005
932	2-5	f2	unfed	14.28447923429625
933	2-5	f2	unfed	43.3805927367265
934	2-5	f2	unfed	49.71429803511767
935	2-5	f2	unfed	10.189209049256565
936	2-5	f2	unfed	35.07081380532026
937	2-5	f2	unfed	17.776905679070424
938	2-5	f2	unfed	19.223527410671718
939	2-5	f2	unfed	22.588465943374075
940	2-5	f2	unfed	38.891672785643465
941	2-5	f2	unfed	53.07562771869591
942	2-5	f2	unfed	27.68253563471983
943	2-5	f2	unfed	59.431349560805145
944	2-5	f2	unfed	30.103930286448847
945	2-5	f2	unfed	26.66440604870777
946	2-5	f2	unfed	45.64627643616158
947	2-5	f2	unfed	43.73375977841349
948	2-5	f2	unfed	63.49071651114326
949	2-5	f2	unfed	53.61439248243834
950	2-5	f2	unfed	45.25077719323983
951	2-5	f2	unfed	35.47657695512246
952	2-5	f2	unfed	6.0392624905055055
953	2-5	f2	unfed	57.71895676845283
954	2-5	f2	unfed	18.818408467617527
955	2-5	f2	unfed	38.20369761079444
956	2-5	f2	unfed	31.6522369824593
957	2-5	f2	unfed	20.952306707004123
958	2-5	f2	unfed	19.493133776440917
959	2-5	f2	unfed	21.386804895607288
960	2-5	f2	unfed	32.4573828392945
961	2-5	f2	unfed	40.988237640161444
962	2-5	f2	unfed	19.597951150013603
963	2-5	f2	unfed	35.29628108523832
964	2-5	f2	unfed	11.932031115635366
965	2-5	f2	unfed	23.48502448435545
966	2-5	f2	unfed	31.23140966531935
967	2-5	f2	unfed	24.17637126368259
968	2-5	f2	unfed	44.82051264949107
969	2-5	f2	unfed	22.000059568879067
970	2-5	f2	unfed	26.513464625859367
971	2-5	f2	unfed	25.845148097728043
972	2-5	f2	unfed	15.809253131248488
973	2-5	f2	unfed	55.75088207439039
974	2-5	f2	unfed	22.56805357362675
975	2-5	f2	unfed	63.06492829348035
976	2-5	f2	unfed	19.081952442978746
977	2-5	f2	unfed	38.44924832745139
978	2-5	f2	unfed	31.870189929287502
979	2-5	f2	unfed	23.22416968508522
980	2-5	f2	unfed	49.62414926018462
981	2-5	f2	unfed	42.47018069092327
982	2-5	f2	unfed	59.35225209165773
983	2-5	f2	unfed	38.23071741619783
984	2-5	f2	unfed	37.61707600674769
985	2-5	f2	unfed	55.14357169837539
986	2-5	f2	unfed	15.480712713742328
987	2-5	f2	unfed	19.13142417202435
988	2-5	f2	unfed	58.93272948838135
989	2-5	f2	unfed	38.53249352529496
990	2-5	f2	unfed	30.05261245214046
991	2-5	f2	unfed	39.1385311141805
992	2-5	f2	unfed	41.25104324836371
993	2-5	f2	unfed	32.05979835697374
994	2-5	f2	unfed	11.813134307003912
995	2-5	f2	unfed	38.93777901068029
996	2-5	f2	unfed	37.37387341677024
997	2-5	f2	unfed	15.169999378409758
998	2-5	f2	unfed	47.61462010124346
999	2-5	f2	unfed	28.502582349851714
1000	2-5	f2	unfed	37.62264987729979
1001	2-5	f2	unfed	60.408227943826056
1002	2-5	f2	unfed	33.15274527529221
1003	2-5	f2	unfed	17.048298346331112
1004	2-5	f2	unfed	37.5584954552569
1005	2-5	f2	unfed	38.66761433487027
1006	2-5	f2	unfed	13.31878583922838
1007	2-5	f2	unfed	32.67546056445437
1008	2-5	f2	unfed	30.545030051750363
1009	2-5	f2	unfed	27.190824009327383
1010	2-5	f2	unfed	33.43061539914589
1011	2-5	f2	unfed	14.27817349508451
1012	2-5	f2	unfed	26.461041537780957
1013	2-5	f2	unfed	53.69402461248894
1014	2-5	f2	unfed	52.241303202945424
1015	2-5	f2	unfed	49.91365938757219
1016	2-5	f2	unfed	33.177952955965964
1017	2-5	f2	unfed	54.76250646667461
1018	2-5	f2	unfed	43.21539307250322
1019	2-5	f2	unfed	47.56680431583521
1020	2-5	f2	unfed	38.66308496345672
1021	2-5	f2	unfed	29.215843857100435
1022	2-5	f2	unfed	16.97533896630124
1023	2-5	f2	unfed	41.80900777271027
1024	2-5	f2	unfed	44.97652455730805
1025	2-5	f2	unfed	22.976305304468806
1026	2-5	f2	unfed	34.24320197438776
1027	2-5	f2	unfed	23.00006950403198
1028	2-5	f2	unfed	29.669798764536083
1029	2-5	f2	unfed	64.49286263771023
1030	2-5	f2	unfed	29.42633163832893
1031	2-5	f2	unfed	59.97151259301642
1032	2-5	f2	unfed	30.987360668107055
1033	2-5	f2	unfed	15.805106440119651
1034	2-5	f2	unfed	42.557583172270405
1035	2-5	f2	unfed	40.32283909939875
1036	2-5	f2	unfed	30.98209166374079
1037	2-5	f2	unfed	49.313346696551264
1038	2-5	f2	unfed	26.941514403490665
1039	2-5	f2	unfed	21.241378870760943
1040	2-5	f2	unfed	27.72011506674683
1041	2-5	f2	unfed	6.855741856116292
1042	2-5	f2	unfed	30.90328529199108
1043	2-5	f2	unfed	55.22328939762227
1044	2-5	f2	unfed	29.996803087898787
1045	2-5	f2	unfed	12.191844493175445
1046	2-5	f2	unfed	12.358720996122981
1047	2-5	f2	unfed	8.35475154134107
1048	2-5	f2	unfed	18.515447292102735
1049	2-5	f2	unfed	51.57118003258662
1050	2-5	f2	unfed	15.803134418857244
1051	2-5	f2	unfed	61.424853468635206
1052	2-5	f2	unfed	15.781034241350024
1053	2-5	f2	unfed	11.374610599024214
1054	2-5	f2	unfed	12.590217070138396
1055	2-5	f2	unfed	45.33287080591672
1056	2-5	f2	unfed	15.096110927440781
1057	2-5	f2	unfed	33.933551544213465
1058	2-5	f2	unfed	22.429845651732563
1059	2-5	f2	unfed	8.552839766476135
1060	2-5	f2	unfed	43.242905587323875
1061	2-5	f2	unfed	41.83087226348347
1062	2-5	f2	unfed	42.5931008779817
1063	2-5	f2	unfed	50.06635566840307
1064	2-5	f2	unfed	25.096709862356917
1065	2-5	f2	unfed	14.795061903583047
1066	2-5	f2	unfed	29.01676377950193
1067	2-5	f2	unfed	34.29685501487813
1068	2-5	f2	unfed	33.5628316243661
1069	2-5	f2	unfed	29.16154357693231
1070	2-5	f2	unfed	40.35414668620922
1071	2-5	f2	unfed	46.707700584121405
1072	2-5	f2	unfed	51.26442394330861
1073	2-5	f2	unfed	42.77538336829286
1074	2-5	f2	unfed	22.58313330532792
1075	2-5	f2	unfed	51.60444119832393
1076	2-5	f2	unfed	44.28597989412627
1077	2-5	f2	unfed	27.518186865421185
1078	2-5	f2	unfed	15.395735424576385
1079	2-5	f2	unfed	37.16786560216253
1080	2-5	f2	unfed	53.3705726820638
1081	2-5	f2	unfed	34.5537363953368
1082	2-5	f2	unfed	59.68807586503891
1083	2-5	f2	unfed	41.789698422413906
1084	2-5	f2	unfed	30.78780887605552
1085	2-5	f2	unfed	38.873142069832696
1086	2-5	f2	unfed	34.59621666825661
1087	2-5	f2	unfed	37.598731973909004
1088	2-5	f2	unfed	31.247334449073
1089	2-5	f2	unfed	42.262713318920625
1090	2-5	f2	unfed	22.434866419739684
1091	2-5	f2	unfed	28.33044919704744
1092	2-5	f2	unfed	28.647348575931932
1093	2-5	f2	unfed	34.67687521399856
1094	2-5	f2	unfed	26.151460642861583
1095	2-5	f2	unfed	33.7182651491018
1096	2-5	f2	unfed	60.31103762189929
1097	2-5	f2	unfed	40.9591303513761
1098	2-5	f2	unfed	38.26515358945906
1099	2-5	f2	unfed	27.31767901586227
1100	2-5	f2	unfed	48.91684037830765
1101	2-5	f2	unfed	29.94974574385889
1102	2-5	f2	unfed	36.9691379899188
1103	2-5	f2	unfed	45.45537322175954
1104	2-5	f2	unfed	35.51621961488651
1105	2-5	f2	unfed	37.02663834758561
1106	2-5	f2	unfed	22.827967913088045
1107	2-5	f2	unfed	33.57653547489065
1108	2-5	f2	unfed	44.257369123929436
1109	2-5	f2	unfed	4.592406403980657
1110	2-5	f2	unfed	38.546515738844334
1111	2-5	f2	unfed	20.073407879274676
1112	2-5	f2	unfed	24.178727634029013
1113	2-5	f2	unfed	45.78723261446683
1114	2-5	f2	unfed	33.58894694196985
1115	2-5	f2	unfed	29.9690633138604
1116	2-5	f2	unfed	33.7711422712337
1117	2-5	f2	unfed	15.93643907191294
1118	2-5	f2	unfed	32.49556621924285
1119	2-5	f2	unfed	44.87746959047964
1120	2-5	f2	unfed	51.37581839157908
1121	2-5	f2	unfed	29.69090630962073
1122	2-5	f2	unfed	45.05130682873044
1123	2-5	f2	unfed	37.7692409866043
1124	2-5	f2	unfed	5.301516586764651
1125	2-5	f2	unfed	26.014308691700343
1126	2-5	f2	unfed	13.215877329190542
1127	2-5	f2	unfed	27.872132514604363
1128	2-5	f2	unfed	55.116863945545795
1129	2-5	f2	unfed	32.43232606135763
1130	2-5	f2	unfed	34.78802640381304
1131	2-5	f2	unfed	45.49078830611172
1132	2-5	f2	unfed	24.82177909847983
1133	2-5	f2	unfed	51.163905247069444
1134	2-5	f2	unfed	40.387229618701745
1135	2-5	f2	unfed	39.92468485351219
1136	2-5	f2	unfed	23.720579485359586
1137	2-5	f2	unfed	46.47406099177314
1138	2-5	f2	unfed	24.867021996946164
1139	2-5	f2	unfed	35.97068723701388
1140	2-5	f2	unfed	18.747786533041253
1141	2-5	f2	unfed	38.23788627428181
1142	2-5	f2	unfed	62.22783787842795
1143	2-5	f2	unfed	33.51332398511685
1144	2-5	f2	unfed	51.236416212339066
1145	2-5	f2	unfed	36.26499931241618
1146	2-5	f2	unfed	7.149159118255293
1147	2-5	f2	unfed	34.98071235434354
1148	2-5	f2	unfed	35.74957278492075
1149	2-5	f2	unfed	22.962144800787385
1150	2-5	f2	unfed	29.73067378216998
1151	2-5	f2	unfed	30.723321137884238
1152	2-5	f2	unfed	25.11536716983041
1153	2-5	f2	unfed	59.562760794442006
1154	2-5	f2	unfed	25.43691634911153
1155	2-5	f2	unfed	42.462898721779055
1156	2-5	f2	unfed	59.660651359970316
1157	2-5	f2	unfed	40.31047610158038
1158	2-5	f2	unfed	19.2684291635608
1159	2-5	f2	unfed	34.69235050473988
1160	2-5	f2	unfed	37.00660305159202
1161	2-5	f2	unfed	33.1969342322297
1162	2-5	f2	unfed	36.115210122413984
1163	2-5	f2	unfed	53.946401213343066
1164	2-5	f2	unfed	33.95551047531217
1165	2-5	f2	unfed	31.8784301046428
1166	2-5	f2	unfed	21.14966771782444
1167	2-5	f2	unfed	37.18652459028381
1168	2-5	f2	unfed	37.1205944278589
1169	2-5	f2	unfed	28.271308325848494
1170	2-5	f2	unfed	29.16868126217793
1171	2-5	f2	unfed	44.52585252476492
1172	2-5	f2	unfed	33.35340451093529
1173	2-5	f2	unfed	30.47804989680754
1174	2-5	f2	unfed	39.002586076647724
1175	2-5	f2	unfed	48.832378365992575
1176	2-5	f2	unfed	51.10873045591053
1177	2-5	f2	unfed	32.99974815736925
1178	2-5	f2	unfed	11.240629517380212
1179	2-5	f2	unfed	7.635379972347154
1180	2-5	f2	unfed	39.38919372888827
1181	2-5	f2	unfed	8.178314396820905
1182	2-5	f2	unfed	27.96397949318615
1183	2-5	f2	unfed	26.18598430026824
1184	2-5	f2	unfed	29.985692837592836
1185	2-5	f2	unfed	17.70704001483239
1186	2-5	f2	unfed	32.942536477752974
1187	2-5	f2	unfed	24.048606626170898
1188	2-5	f2	unfed	18.15391323753777
1189	2-5	f2	unfed	27.51938440282291
1190	2-5	f2	unfed	25.782463458661628
1191	2-5	f2	unfed	14.195091096913488
1192	2-5	f2	unfed	38.08500943418042
1193	2-5	f2	unfed	26.357061306074872
1194	2-5	f2	unfed	59.030309336782196
1195	2-5	f2	unfed	11.958568135246145
1196	2-5	f2	unfed	62.825250487024825
1197	2-5	f2	unfed	43.01703681290388
1198	2-5	f2	unfed	53.632073421283124
1199	2-5	f2	unfed	27.065750822139538
1200	2-5	f2	unfed	54.960087740019915
1201	2-5	f2	unfed	61.7025320040187
1202	2-5	f2	unfed	34.65157150357272
1203	2-5	f2	unfed	39.410632989629505
1204	2-5	f2	unfed	44.99288232963883
1205	2-5	f2	unfed	46.27072452530508
1206	2-5	f2	unfed	19.16318463525375
1207	2-5	f2	unfed	39.31159710162847
1208	2-5	f2	unfed	16.077536337620625
1209	2-5	f2	unfed	45.65649195553003
1210	2-5	f2	unfed	41.64577711807983
1211	2-5	f2	unfed	38.653677598106384
1212	2-5	f2	unfed	15.199770888026807
1213	2-5	f2	unfed	26.817963143322544
1214	2-5	f2	unfed	29.228914381314212
1215	2-5	f2	unfed	40.17667360324273
1216	2-5	f2	unfed	42.131834450178985
1217	2-5	f2	unfed	48.26371697277243
1218	2-5	f2	unfed	30.648183538699868
1219	2-5	f2	unfed	35.298230878358396
1220	2-5	f2	unfed	33.71900943413231
1221	2-5	f2	unfed	48.08235061116711
1222	2-5	f2	unfed	61.917376850996455
1223	2-5	f2	unfed	44.4689426901622
1224	2-5	f2	unfed	62.307699772919065
1225	2-5	f2	unfed	22.719030190813886
1226	2-5	f2	unfed	22.68339235235492
1227	2-5	f2	unfed	29.849695243026073
1228	2-5	f2	unfed	37.95880269960534
1229	2-5	f2	unfed	38.33401514594009
1230	2-5	f2	unfed	14.882491227742758
1231	2-5	f2	unfed	28.59027516060895
1232	2-5	f2	unfed	15.080551104017475
1233	2-5	f2	unfed	40.434795064242714
1234	2-5	f2	unfed	15.612743000548873
1235	2-5	f2	unfed	11.240492129897481
1236	2-5	f2	unfed	35.86333978495218
1237	2-5	f2	unfed	52.062320788522456
1238	2-5	f2	unfed	58.737460856151586
1239	2-5	f2	unfed	43.35259130957779
1240	2-5	f2	unfed	11.307194100494444
1241	2-5	f2	unfed	35.57910225872101
1242	2-5	f2	unfed	39.08443196698385
1243	2-5	f2	unfed	45.49949223647878
1244	2-5	f2	unfed	55.95175169306522
1245	2-5	f2	unfed	15.531158778221446
1246	2-5	f2	unfed	55.79246076724448
1247	2-5	f2	unfed	27.66785702229686
1248	2-5	f2	unfed	32.75653373269505
1249	2-5	f2	unfed	30.706346728907914
1250	2-5	f2	unfed	21.474818249094138
1251	2-5	f2	unfed	52.99698501807555
1252	2-5	f2	unfed	58.614757850716586
1253	2-5	f2	unfed	48.40275240738605
1254	2-5	f2	unfed	7.101711970026103
1255	2-5	f2	unfed	4.823661659709848
1256	2-5	f2	unfed	50.67064146462077
1257	2-5	f2	unfed	25.19657834610575
1258	2-5	f2	unfed	35.736591367371425
1259	2-5	f2	unfed	29.134550907635997
1260	2-5	f2	unfed	29.219482847851236
1261	2-5	f2	unfed	38.81024905253318
1262	2-5	f2	unfed	49.39835632030557
1263	2-5	f2	unfed	60.99404218024574
1264	2-5	f2	unfed	18.061397169421276
1265	2-5	f2	unfed	17.68668467246292
1266	2-5	f2	unfed	57.10319111918301
1267	2-5	f2	unfed	20.848062129450334
1268	2-5	f2	unfed	28.471844324563595
1269	2-5	f2	unfed	25.73697673920349
1270	2-5	f2	unfed	47.645173128800074
1271	2-5	f2	unfed	40.09796671642152
1272	2-5	f2	unfed	29.674328239206265
1273	2-5	f2	unfed	25.353119710436545
1274	2-5	f2	unfed	14.05424150934377
1275	2-5	f2	unfed	43.61004493625799
1276	2-5	f2	unfed	41.17964846104275
1277	2-5	f2	unfed	36.61997127750509
1278	2-5	f2	unfed	46.31917954384012
1279	2-5	f2	unfed	26.836222322131604
1280	2-5	f2	unfed	38.45213645985398
1281	2-5	f2	unfed	18.339406668337084
1282	2-5	f2	unfed	20.481003897527618
1283	2-5	f2	unfed	23.79566216625092
1284	2-5	f2	unfed	20.248054474300687
1285	2-5	f2	unfed	9.091995775243856
1286	2-5	f2	unfed	24.370084345489744
1287	2-5	f2	unfed	58.14349031733166
1288	2-5	f2	unfed	45.046368524159696
1289	2-5	f2	unfed	55.03743848225807
1290	2-5	f2	unfed	47.1215085357202
1291	2-5	f2	unfed	12.912359261146806
1292	2-5	f2	unfed	18.129233692075104
1293	2-5	f2	unfed	24.04418021084974
1294	2-5	f2	unfed	17.073076004813057
1295	2-5	f2	unfed	24.003125731208755
1296	2-5	f2	unfed	44.206065246571825
1297	2-5	f2	unfed	23.239217547861873
1298	2-5	f2	unfed	40.736054493437955
1299	2-5	f2	unfed	41.17045923996055
1300	2-5	f2	unfed	31.519685411203884
1301	2-5	f2	unfed	44.132490489850255
1302	2-5	f2	unfed	13.166875051428105
1303	2-5	f2	unfed	36.33839123388904
1304	2-5	f2	unfed	25.47981100355988
1305	2-5	f2	unfed	28.979066256776058
1306	2-5	f2	unfed	52.62072291528553
1307	2-5	f2	unfed	44.88307259563233
1308	2-5	f2	unfed	49.4062940847289
1309	2-5	f2	unfed	22.173665789282865
1310	2-5	f2	unfed	44.04564597771004
1311	2-5	f2	unfed	12.150764397310315
1312	2-5	f2	unfed	63.40216802898051
1313	2-5	f2	unfed	8.985855052793356
1314	2-5	f2	unfed	29.40041971605069
1315	2-5	f2	unfed	15.841886818831721
1316	2-5	f2	unfed	13.480295805935585
1317	2-5	f2	unfed	21.356402948428553
1318	2-5	f2	unfed	35.61556932709928
1319	2-5	f2	unfed	12.45888385882586
1320	2-5	f2	unfed	37.301663752886796
1321	2-5	f2	unfed	42.067068305048785
1322	2-5	f2	unfed	24.709238297754602
1323	2-5	f2	unfed	10.4269636015914
1324	2-5	f2	unfed	60.73752927542157
1325	2-5	f2	unfed	58.6100668555751
1326	2-5	f2	unfed	24.738665720463743
1327	2-5	f2	unfed	38.526158792712586
1328	2-5	f2	unfed	49.51813414913361
1329	2-5	f2	unfed	42.85442660064733
1330	2-5	f2	unfed	57.96464666004472
1331	2-5	f2	unfed	50.10301994697444
1332	2-5	f2	unfed	30.181996711662425
1333	2-5	f2	unfed	12.340818846740424
1334	2-5	f2	unfed	43.23800150001843
1335	2-5	f2	unfed	7.371741932794441
1336	2-5	f2	unfed	24.474672404773766
1337	2-5	f2	unfed	34.70068886602562
1338	2-5	f2	unfed	58.9108077377675
1339	2-5	f2	unfed	15.439604668165815
1340	2-5	f2	unfed	53.91431261723804
1341	2-5	f2	unfed	29.580719663532005
1342	2-5	f2	unfed	59.6449345517131
1343	2-5	f2	unfed	17.28989697254306
1344	2-5	f2	unfed	35.39253745603493
1345	2-5	f2	unfed	49.84640398044369
1346	2-5	f2	unfed	20.28358857216451
1347	2-5	f2	unfed	32.06171440014186
1348	2-5	f2	unfed	51.89840268136675
1349	2-5	f2	unfed	30.82793937133691
1350	2-5	f2	unfed	48.376393067189554
1351	2-5	f2	unfed	34.253635781886054
1352	2-5	f2	unfed	15.546887502704307
1353	2-5	f2	unfed	39.993422920310614
1354	2-5	f2	unfed	52.376647889953574
1355	2-5	f2	unfed	54.52868459190972
1356	2-5	f2	unfed	25.759797354897998
1357	2-5	f2	unfed	25.880644511174836
1358	2-5	f2	unfed	50.09677355731088
1359	2-5	f2	unfed	28.464888579473534
1360	2-5	f2	unfed	17.12153156140184
1361	2-5	f2	unfed	62.71211777954993
1362	2-5	f2	unfed	44.44524116769632
1363	2-5	f2	unfed	25.043229625947113
1364	2-5	f2	unfed	60.83239061273121
1365	2-5	f2	unfed	8.586170209192035
1366	2-5	f2	unfed	17.52381344016633
1367	2-5	f2	unfed	48.475040086540034
1368	2-5	f2	unfed	17.522106281211382
1369	2-5	f2	unfed	24.665914811881485
1370	2-5	f2	unfed	33.868624451322646
1371	2-5	f2	unfed	34.31692035982976
1372	2-5	f2	unfed	37.26430568915082
1373	2-5	f2	unfed	37.72093771682408
1374	2-5	f2	unfed	32.94513262720066
1375	2-5	f2	unfed	32.303741558460565
1376	2-5	f2	unfed	18.581321216205975
1377	2-5	f2	unfed	35.37411906686372
1378	2-5	f2	unfed	58.91149401421693
1379	2-5	f2	unfed	60.946794601946934
1380	2-5	f2	unfed	28.771903276366217
1381	2-5	f2	unfed	32.27275829915575
1382	2-5	f2	unfed	25.083731333034045
1383	2-5	f2	unfed	32.40828659405632
1384	2-5	f2	unfed	63.38787780806156
1385	2-5	f2	unfed	64.17784932920098
1386	2-5	f2	unfed	18.758564829228263
1387	2-5	f2	unfed	34.47972771418433
1388	2-5	f2	unfed	26.806324798128127
1389	2-5	f2	unfed	30.221432722185718
1390	2-5	f2	unfed	46.44933879536835
1391	2-5	f2	unfed	53.417390356864146
1392	2-5	f2	unfed	62.20385825920394
1393	2-5	f2	unfed	45.7484683591637
1394	2-5	f2	unfed	35.45891166611022
1395	2-5	f2	unfed	50.73670111311104
1396	2-5	f2	unfed	27.768302698665952
1397	2-5	f2	unfed	28.45018429091802
1398	2-5	f2	unfed	46.86735551992763
1399	2-5	f2	unfed	42.9240101655361
1400	2-5	f2	unfed	63.89320757858416
1401	2-5	f2	unfed	38.16338527997873
1402	2-5	f2	unfed	13.386656491173687
1403	2-5	f2	unfed	26.470854396284263
1404	2-5	f2	unfed	35.524835231069005
1405	2-5	f2	unfed	49.959671979211095
1406	2-5	f2	unfed	24.15786744130148
1407	2-5	f2	unfed	17.768888509966228
1408	2-5	f2	unfed	57.258626418146704
1409	2-5	f2	unfed	36.83737991519881
1410	2-5	f2	unfed	28.844652645240046
1411	2-5	f2	unfed	14.131719590131935
1412	2-5	f2	unfed	37.439960428457816
1413	2-5	f2	unfed	27.59187282678286
1414	2-5	f2	unfed	46.24681251799345
1415	2-5	f2	unfed	26.65778076625903
1416	2-5	f2	unfed	22.28003981017742
1417	2-5	f2	unfed	30.664482454873784
1418	2-5	f2	unfed	41.17635425910216
1419	2-5	f2	unfed	42.9573653762006
1420	2-5	f2	unfed	54.013426636796936
1421	2-5	f2	unfed	31.00122188375822
1422	2-5	f2	unfed	22.423668548679068
1423	2-5	f2	unfed	39.77566873741173
1424	2-5	f2	unfed	45.869954688681744
1425	2-5	f2	unfed	34.80599223620145
1426	2-5	f2	unfed	27.175276562900283
1427	2-5	f2	unfed	15.43110880279973
1428	2-5	f2	unfed	25.126376609242712
1429	2-5	f2	unfed	7.681994435984543
1430	2-5	f2	unfed	58.41477841876357
1431	2-5	f2	unfed	23.317789039533235
1432	2-5	f2	unfed	20.862767366196525
1433	2-5	f2	unfed	43.034880624340204
1434	2-5	f2	unfed	10.705053621219143
1435	2-5	f2	unfed	51.74501465566048
1436	2-5	f2	unfed	54.54311246793337
1437	2-5	f2	unfed	38.37659509341294
1438	2-5	f2	unfed	40.5712558900119
1439	2-5	f2	unfed	40.963527276868554
1440	2-5	f2	unfed	14.651040002816249
1441	2-5	f2	unfed	30.364789165035482
1442	2-5	f2	unfed	62.01645667460908
1443	2-5	f2	unfed	22.19689305634718
1444	2-5	f2	unfed	24.714344165164217
1445	2-5	f2	unfed	16.104510319042568
1446	2-5	f2	unfed	30.81121661847979
1447	2-5	f2	unfed	21.068587130016812
1448	2-5	f2	unfed	26.966794231885626
1449	2-5	f2	unfed	29.133766233162074
1450	2-5	f2	unfed	61.704253762545946
1451	2-5	f2	unfed	22.20290463441787
1452	2-5	f2	unfed	28.827498415228273
1453	2-5	f2	unfed	51.81135445024563
1454	2-5	f2	unfed	31.64066646079807
1455	2-5	f2	unfed	32.68482696043733
1456	2-5	f2	unfed	33.80647254038562
1457	2-5	f2	unfed	6.440325722632446
1458	2-5	f2	unfed	19.734126189212077
1459	2-5	f2	unfed	27.139375964318823
1460	2-5	f2	unfed	5.741028238972738
1461	2-5	f2	unfed	64.14824658426933
1462	2-5	f2	unfed	56.79549380405195
1463	2-5	f2	unfed	20.810919669903846
1464	2-5	f2	unfed	12.569976853908239
1465	2-5	f2	unfed	35.40299398956477
1466	2-5	f2	unfed	30.470712622587264
1467	2-5	f2	unfed	33.90770751534547
1468	2-5	f2	unfed	9.395580779736127
1469	2-5	f2	unfed	37.90977190843625
1470	2-5	f2	unfed	54.37692216881054
1471	2-5	f2	unfed	36.654996738409515
1472	2-5	f2	unfed	57.968365457207355
1473	2-5	f2	unfed	24.19019338687755
1474	2-5	f2	unfed	35.13334823511071
1475	2-5	f2	unfed	11.988014864656684
1476	2-5	f2	unfed	39.62111899006817
1477	2-5	f2	unfed	36.81532641325466
1478	2-5	f2	unfed	34.98804205061676
1479	2-5	f2	unfed	47.58133696976503
1480	2-5	f2	unfed	21.242678803649703
1481	2-5	f2	unfed	5.149089883003664
1482	2-5	f2	unfed	53.077478136463824
1483	2-5	f2	unfed	32.02762067590708
1484	2-5	f2	unfed	35.94448450686136
1485	2-5	f2	unfed	19.661707268169195
1486	2-5	f2	unfed	30.620553596850186
1487	2-5	f2	unfed	17.579823088654866
1488	2-5	f2	unfed	46.36225235502227
1489	2-5	f2	unfed	16.477457954046034
1490	2-5	f2	unfed	43.0603906117226
1491	2-5	f2	unfed	38.60782628312882
1492	2-5	f2	unfed	36.99838901487254
1493	2-5	f2	unfed	41.85887714568772
1494	2-5	f2	unfed	35.51589841466191
1495	2-5	f2	unfed	38.148234385783475
1496	2-5	f2	unfed	9.794024061380318
1497	2-5	f2	unfed	54.73875331187124
1498	2-5	f2	unfed	40.03818604773278
1499	2-5	f2	unfed	55.9549645110286
1500	2-5	f2	unfed	25.062649361775655
1501	2-5	f2	unfed	38.90900260179267
1502	2-5	f2	unfed	21.116202995719828
1503	2-5	f2	unfed	21.564193933539162
1504	2-5	f2	unfed	18.811268915523492
1505	2-5	f2	unfed	13.442027115705127
1506	2-5	f2	unfed	33.36854647227627
1507	2-5	f2	unfed	17.64193005233872
1508	2-5	f2	unfed	50.14145893123921
1509	2-5	f2	unfed	35.0605051799275
1510	2-5	f2	unfed	40.27864440675034
1511	2-5	f2	unfed	46.01244716540384
1512	2-5	f2	unfed	36.15162783898905
1513	2-5	f2	unfed	43.07680762541799
1514	2-5	f2	unfed	42.58836928078166
1515	2-5	f2	unfed	52.525105681803666
1516	2-5	f2	unfed	21.465473326468782
1517	2-5	f2	unfed	30.573518664460728
1518	2-5	f2	unfed	51.179249934890926
1519	2-5	f2	unfed	35.79983424125549
1520	2-5	f2	unfed	32.81273226666741
1521	2-5	f2	unfed	47.05447927504789
1522	2-5	f2	unfed	39.45548264566186
1523	2-5	f2	unfed	41.236229027797954
1524	2-5	f2	unfed	51.30409886444452
1525	2-5	f2	unfed	30.091548454647885
1526	2-5	f2	unfed	50.72107205805413
1527	2-5	f2	unfed	37.91592927903418
1528	2-5	f2	unfed	38.500988064989066
1529	2-5	f2	unfed	46.00617807369995
1530	2-5	f2	unfed	44.05197958501106
1531	2-5	f2	unfed	22.566201756043252
1532	2-5	f2	unfed	38.830434933883254
1533	2-5	f2	unfed	25.801896609029896
1534	2-5	f2	unfed	53.510013690018575
1535	2-5	f2	unfed	55.037515449334364
1536	2-5	f2	unfed	13.046721818847594
1537	2-5	f2	unfed	8.5849811436713
1538	2-5	f2	unfed	40.635965577819746
1539	2-5	f2	unfed	20.10332639458769
1540	2-5	f2	unfed	20.5565691543666
1541	2-5	f2	unfed	12.344479452147716
1542	2-5	f2	unfed	9.49351634630987
1543	2-5	f2	unfed	58.79739466482238
1544	2-5	f2	unfed	26.861447280858314
1545	2-5	f2	unfed	25.059202085237743
1546	2-5	f2	unfed	59.55529825765992
1547	2-5	f2	unfed	35.123964643331476
1548	2-5	f2	unfed	27.81459712932827
1549	2-5	f2	unfed	33.60852455536838
1550	2-5	f2	unfed	31.99617749878755
1551	2-5	f2	unfed	13.120542514098021
1552	2-5	f2	unfed	30.704681564719923
1553	2-5	f2	unfed	27.242741834886726
1554	2-5	f2	unfed	30.105945110912955
1555	2-5	f2	unfed	35.84459374467357
1556	2-5	f2	unfed	43.14296656734856
1557	2-5	f2	unfed	29.155107831009147
1558	2-5	f2	unfed	32.33584870799847
1559	2-5	f2	unfed	33.74395939743282
1560	2-5	f2	unfed	14.083702861064303
1561	2-5	f2	unfed	14.620436080149167
1562	2-5	f2	unfed	26.453833872298187
1563	2-5	f2	unfed	19.728374052685588
1564	2-5	f2	unfed	28.729547380563357
1565	2-5	f2	unfed	50.8341348183133
1566	2-5	f2	unfed	25.828183164477366
1567	2-5	f2	unfed	51.82032403914323
1568	2-5	f2	unfed	53.42807074803647
1569	2-5	f2	unfed	51.02853507530567
1570	2-5	f2	unfed	13.15793147311469
1571	2-5	f2	unfed	57.97707449716309
1572	2-5	f2	unfed	41.39236331454202
1573	2-5	f2	unfed	43.01370921582872
1574	2-5	f2	unfed	55.68557628147247
1575	2-5	f2	unfed	31.635440425019645
1576	2-5	f2	unfed	25.124689052802424
1577	2-5	f2	unfed	14.099974209239754
1578	2-5	f2	unfed	45.26293588480853
1579	2-5	f2	unfed	14.313145857052998
1580	2-5	f2	unfed	50.300180985864394
1581	2-5	f2	unfed	63.73342222670179
1582	2-5	f2	unfed	31.78868547907614
1583	2-5	f2	unfed	7.116498783011631
1584	2-5	f2	unfed	43.37474039187635
1585	2-5	f2	unfed	7.0214118995638355
1586	2-5	f2	unfed	38.35768387732249
1587	2-5	f2	unfed	36.51019860094581
1588	2-5	f2	unfed	40.0914175745723
1589	2-5	f2	unfed	19.216003054894014
1590	2-5	f2	unfed	21.63401114118656
1591	2-5	f2	unfed	6.514532178052266
1592	2-5	f2	unfed	33.4307427052681
1593	2-5	f2	unfed	64.17384138660127
1594	2-5	f2	unfed	40.15957911580675
1595	2-5	f2	unfed	35.8151053934608
1596	2-5	f2	unfed	33.826353543746066
1597	2-5	f2	unfed	42.329162038256214
1598	2-5	f2	unfed	14.93884073255304
1599	2-5	f2	unfed	53.770620497378474
1600	2-5	f2	unfed	11.822193562843832
1601	2-5	f2	unfed	12.668701801267487
1602	2-5	f2	unfed	42.16080778851109
1603	2-5	f2	unfed	7.81823001977542
1604	2-5	f2	unfed	41.93308138244438
1605	2-5	f2	unfed	29.335436244303413
1606	2-5	f2	unfed	22.934307798712076
1607	2-5	f2	unfed	39.84806108817624
1608	2-5	f2	unfed	40.56651568201984
1609	2-5	f2	unfed	13.306657797661227
1610	2-5	f2	unfed	8.051948685071052
1611	2-5	f2	unfed	34.00321735211011
1612	2-5	f2	unfed	39.90408142069036
1613	2-5	f2	unfed	19.57806351748467
1614	2-5	f2	unfed	45.80044873484911
1615	2-5	f2	unfed	27.910684864347715
1616	2-5	f2	unfed	15.08749234424348
1617	2-5	f2	unfed	30.275000617058033
1618	2-5	f2	unfed	22.30155274022648
1619	2-5	f2	unfed	32.424961582535346
1620	2-5	f2	unfed	45.81538584227266
1621	2-5	f2	unfed	61.12911219859174
1622	2-5	f2	unfed	37.33005186170769
1623	2-5	f2	unfed	59.41452812447525
1624	2-5	f2	unfed	63.20966248996559
1625	2-5	f2	unfed	37.25226582591335
1626	2-5	f2	unfed	41.840445177544616
1627	2-5	f2	unfed	59.11201634014396
1628	2-5	f2	unfed	10.539668731306437
1629	2-5	f2	unfed	24.715271420817913
1630	2-5	f2	unfed	13.563194263831292
1631	2-5	f2	unfed	29.765718841631188
1632	2-5	f2	unfed	9.879609044338046
1633	2-5	f2	unfed	43.6330102277771
1634	2-5	f2	unfed	35.24084226609604
1635	2-5	f2	unfed	25.92634613883597
1636	2-5	f2	unfed	49.48869141884539
1637	2-5	f2	unfed	22.43117129075493
1638	2-5	f2	unfed	31.643374924850725
1639	2-5	f2	unfed	38.42403442120127
1640	2-5	f2	unfed	19.890061939412213
1641	2-5	f2	unfed	26.171591567113964
1642	2-5	f2	unfed	23.972750523593223
1643	2-5	f2	unfed	30.805077053032306
1644	2-5	f2	unfed	9.354205951763156
1645	2-5	f2	unfed	48.662952514387214
1646	2-5	f2	unfed	53.26694455721615
1647	2-5	f2	unfed	10.88512781173179
1648	2-5	f2	unfed	45.52498736328117
1649	2-5	f2	unfed	30.437337751074637
1650	2-5	f2	unfed	22.25340672003277
1651	2-5	f2	unfed	64.76654124382951
1652	2-5	f2	unfed	46.10730451620516
1653	2-5	f2	unfed	46.72203045690929
1654	2-5	f2	unfed	50.28089581014448
1655	2-5	f2	unfed	44.624052335446
1656	2-5	f2	unfed	36.970547906855884
1657	2-5	f2	unfed	44.70352488953546
1658	2-5	f2	unfed	54.206119681521805
1659	2-5	f2	unfed	16.138469261285696
1660	2-5	f2	unfed	39.65557006991505
1661	2-5	f2	unfed	36.4027341930725
1662	2-5	f2	unfed	27.723200182723353
1663	2-5	f2	unfed	37.39766397114364
1664	2-5	f2	unfed	30.257584334782223
1665	2-5	f2	unfed	30.327091656838853
1666	2-5	f2	unfed	12.823937925635038
1667	2-5	f2	unfed	61.795822130727785
1668	2-5	f2	unfed	11.181700888198682
1669	2-5	f2	unfed	51.813144217853385
1670	2-5	f2	unfed	53.690378132015034
1671	2-5	f2	unfed	46.382696053452804
1672	2-5	f2	unfed	42.26969748952396
1673	2-5	f2	unfed	24.020219908995372
1674	2-5	f2	unfed	37.102918048343916
1675	2-5	f2	unfed	49.21130737289264
1676	2-5	f2	unfed	25.204453660065585
1677	2-5	f2	unfed	51.16154047460015
1678	2-5	f2	unfed	21.488871420034116
1679	2-5	f2	unfed	30.74549860358467
1680	2-5	f2	unfed	29.649802284048747
1681	2-5	f2	unfed	22.010440853061713
1682	2-5	f2	unfed	12.39748219675058
1683	2-5	f2	unfed	55.7707731289471
1684	2-5	f2	unfed	25.460175619314835
1685	2-5	f2	unfed	24.87237514795924
1686	2-5	f2	unfed	57.87986790294133
1687	2-5	f2	unfed	41.73749446519279
1688	2-5	f2	unfed	61.0519920458537
1689	2-5	f2	unfed	12.712913186505231
1690	2-5	f2	unfed	9.833706034175588
1691	2-5	f2	unfed	13.381080852307708
1692	2-5	f2	unfed	11.757680227638776
1693	2-5	f2	unfed	45.564976202409895
1694	2-5	f2	unfed	62.87337400533687
1695	2-5	f2	unfed	31.656135266616463
1696	2-5	f2	unfed	60.84362353040515
1697	2-5	f2	unfed	61.36099971585037
1698	2-5	f2	unfed	45.399583156917025
1699	2-5	f2	unfed	31.991249322795234
1700	2-5	f2	unfed	29.71337220063344
1701	2-5	f2	unfed	28.056869060075922
1702	2-5	f2	unfed	60.783009834603675
1703	2-5	f2	unfed	40.08692662218756
1704	2-5	f2	unfed	32.64850100796554
1705	2-5	f2	unfed	15.989431405616758
1706	2-5	f2	unfed	29.33831145920554
1707	2-5	f2	unfed	42.18257439441632
1708	2-5	f2	unfed	22.062283415986382
1709	2-5	f2	unfed	6.639971370744725
1710	2-5	f2	unfed	16.99937365472025
1711	2-5	f2	unfed	56.64222858900275
1712	2-5	f2	unfed	32.06202708698637
1713	2-5	f2	unfed	19.63370294671585
1714	2-5	f2	unfed	26.208212542450546
1715	2-5	f2	unfed	22.660663659942713
1716	2-5	f2	unfed	24.94068010719632
1717	2-5	f2	unfed	42.256175215040145
1718	2-5	f2	unfed	35.85515135289463
1719	2-5	f2	unfed	35.86330703889408
1720	2-5	f2	unfed	20.609901900782493
1721	2-5	f2	unfed	42.76237627701241
1722	2-5	f2	unfed	26.115501297131647
1723	2-5	f2	unfed	27.409793486470168
1724	2-5	f2	unfed	18.69854178517642
1725	2-5	f2	unfed	59.23333817859292
1726	2-5	f2	unfed	36.657734901811544
1727	2-5	f2	unfed	21.370258074236578
1728	2-5	f2	unfed	42.16616906056937
1729	2-5	f2	unfed	28.09098121505968
1730	2-5	f2	unfed	26.942049769464962
1731	2-5	f2	unfed	38.02730702403316
1732	2-5	f2	unfed	40.290940049582986
1733	2-5	f2	unfed	47.08842140063966
1734	2-5	f2	unfed	34.915406791424324
1735	2-5	f2	unfed	19.414025524444916
1736	2-5	f2	unfed	28.90157301119991
1737	2-5	f2	unfed	64.99274332139002
1738	2-5	f2	unfed	57.96887121490153
1739	2-5	f2	unfed	23.264870906035576
1740	2-5	f2	unfed	45.77821534703348
1741	2-5	f2	unfed	23.152046430664605
1742	2-5	f2	unfed	37.7071315186602
1743	2-5	f2	unfed	29.541651640056216
1744	2-5	f2	unfed	22.602191686346863
1745	2-5	f2	unfed	34.401225476654716
1746	2-5	f2	unfed	22.45853397576926
1747	2-5	f2	unfed	30.434259609412425
1748	2-5	f2	unfed	8.042392667410162
1749	2-5	f2	unfed	41.1946301564164
1750	2-5	f2	unfed	62.005465313228086
1751	2-5	f2	unfed	44.31742637788743
1752	2-5	f2	unfed	31.896883291702512
1753	2-5	f2	unfed	43.509796534022854
1754	2-5	f2	unfed	43.23243287471179
1755	2-5	f2	unfed	23.073747919254668
1756	2-5	f2	unfed	46.03098381348947
1757	2-5	f2	unfed	45.303200684339366
1758	2-5	f2	unfed	32.09609301328896
1759	2-5	f2	unfed	52.456096863013656
1760	2-5	f2	unfed	46.234468413027926
1761	2-5	f2	unfed	16.035486987760674
1762	2-5	f2	unfed	62.025150506760355
1763	2-5	f2	unfed	45.834463594677366
1764	2-5	f2	unfed	64.65899047042048
1765	2-5	f2	unfed	33.5645257189314
1766	2-5	f2	unfed	37.93714112605487
1767	2-5	f2	unfed	60.83562868878966
1768	2-5	f2	unfed	44.80864214079062
1769	2-5	f2	unfed	49.17948761271417
1770	2-5	f2	unfed	28.37970036188055
1771	2-5	f2	unfed	14.648856770820696
1772	2-5	f2	unfed	10.735519357461506
1773	2-5	f2	unfed	34.482202107739916
1774	2-5	f2	unfed	39.37222984514471
1775	2-5	f2	unfed	19.99004126538221
1776	2-5	f2	unfed	17.120156522898924
1777	2-5	f2	unfed	30.374915807201887
1778	2-5	f2	unfed	22.6219346144701
1779	2-5	f2	unfed	35.341267962796024
1780	2-5	f2	unfed	8.973084323908004
1781	2-5	f2	unfed	49.75520143476502
1782	2-5	f2	unfed	19.471634062439907
1783	2-5	f2	unfed	17.45586495482919
1784	2-5	f2	unfed	43.49271174607499
1785	2-5	f2	unfed	46.224618083847524
1786	2-5	f2	unfed	30.53715248333966
1787	2-5	f2	unfed	52.70916792461628
1788	2-5	f2	unfed	6.384722592318805
1789	2-5	f2	unfed	25.173228633371313
1790	2-5	f2	unfed	39.219602637563746
1791	2-5	f2	unfed	36.640335753532675
1792	2-5	f2	unfed	55.76040838974408
1793	2-5	f2	unfed	32.67538046916912
1794	2-5	f2	unfed	23.69479190467586
1795	2-5	f2	unfed	39.95781463526532
1796	2-5	f2	unfed	23.2161203587431
1797	2-5	f2	unfed	34.84093684536139
1798	2-5	f2	unfed	25.68203694038623
1799	2-5	f2	unfed	61.079169433178656
1800	2-5	f2	unfed	19.44964511294495
1801	2-5	f2	unfed	13.696898192667362
1802	2-5	f2	unfed	36.45122509568134
1803	2-5	f2	unfed	26.70970037876502
1804	2-5	f2	unfed	28.014547903105473
1805	2-5	f2	unfed	60.17709942306244
1806	2-5	f2	unfed	39.96668662324239
1807	2-5	f2	unfed	56.07377962569596
1808	2-5	f2	unfed	35.892274053467666
1809	2-5	f2	unfed	4.915408587248665
1810	2-5	f2	unfed	36.297067135672144
1811	2-5	f2	unfed	20.159738262980408
1812	2-5	f2	unfed	11.236637678110476
1813	2-5	f2	unfed	41.655756517858094
1814	2-5	f2	unfed	49.148432386062396
1815	2-5	f2	unfed	31.701442161189654
1816	2-5	f2	unfed	26.816360252091823
1817	2-5	f2	unfed	36.25905503000775
1818	2-5	f2	unfed	58.86498327040748
1819	2-5	f2	unfed	49.42786142689289
1820	2-5	f2	unfed	39.367351626113546
1821	2-5	f2	unfed	42.79376342344174
1822	2-5	f2	unfed	44.949786877267464
1823	2-5	f2	unfed	7.918603826874608
1824	2-5	f2	unfed	58.12894345195158
1825	2-5	f2	unfed	31.475701005983712
1826	2-5	f2	unfed	20.565985379837578
1827	2-5	f2	unfed	9.844294404091773
1828	2-5	f2	unfed	11.9494195214976
1829	2-5	f2	unfed	56.13415229198243
1830	2-5	f2	unfed	18.950600612952996
1831	2-5	f2	unfed	4.800831100080718
1832	2-5	f2	unfed	29.372073771244583
1833	2-5	f2	unfed	35.684690496917476
1834	2-5	f2	unfed	44.06545387030039
1835	2-5	f2	unfed	14.203796919784846
1836	2-5	f2	unfed	37.52116986045535
1837	2-5	f2	unfed	55.16043762705041
1838	2-5	f2	unfed	21.322468592795452
1839	2-5	f2	unfed	32.15924542853288
1840	2-5	f2	unfed	21.147263027299438
1841	2-5	f2	unfed	28.507134092451317
1842	2-5	f2	unfed	43.1682538790396
1843	2-5	f2	unfed	49.486030733742275
1844	2-5	f2	unfed	48.69482122118131
1845	2-5	f2	unfed	42.38563397585351
1846	2-5	f2	unfed	32.369973770985816
1847	2-5	f2	unfed	49.39281936105839
1848	2-5	f2	unfed	11.121577820477599
1849	2-5	f2	unfed	30.430874628377328
1850	2-5	f2	unfed	35.53906691967416
1851	2-5	f2	unfed	51.94068259228669
1852	2-5	f2	unfed	55.664707025970706
1853	2-5	f2	unfed	35.48942596538064
1854	2-5	f2	unfed	50.80358606192603
1855	2-5	f2	unfed	17.602351512263052
1856	2-5	f2	unfed	53.23071158859846
1857	2-5	f2	unfed	11.649948076943005
1858	2-5	f2	unfed	51.08697349966824
1859	2-5	f2	unfed	24.485286521088362
1860	2-5	f2	unfed	27.161820767257538
1861	2-5	f2	unfed	39.668813800316116
1862	2-5	f2	unfed	15.851659687223579
1863	2-5	f2	unfed	35.42771987202437
1864	2-5	f2	unfed	36.48263855548925
1865	2-5	f2	unfed	55.621061732695445
1866	2-5	f2	unfed	10.270063772390447
1867	2-5	f2	unfed	21.512609320639264
1868	2-5	f2	unfed	26.680192048066225
1869	2-5	f2	unfed	39.56359456574938
1870	2-5	f2	unfed	59.098050160880106
1871	2-5	f2	unfed	59.26022581805555
1872	2-5	f2	unfed	33.297326725083764
1873	2-5	f2	unfed	20.628357634113282
1874	2-5	f2	unfed	8.98772402349793
1875	2-5	f2	unfed	42.959985097497594
1876	2-5	f2	unfed	42.40575406764253
1877	2-5	f2	unfed	39.53300575103363
1878	2-5	f2	unfed	35.23896753608667
1879	2-5	f2	unfed	29.323476118645026
1880	2-5	f2	unfed	19.55086204083596
1881	2-5	f2	unfed	48.90489494515249
1882	2-5	f2	unfed	43.40970276243185
1883	2-5	f2	unfed	32.43420219782921
1884	2-5	f2	unfed	45.82858501134656
1885	2-5	f2	unfed	32.23389597212983
1886	2-5	f2	unfed	60.41129248509982
1887	2-5	f2	unfed	23.94980958897716
1888	2-5	f2	unfed	18.251712248444004
1889	2-5	f2	unfed	26.903780651023183
1890	2-5	f2	unfed	40.99158512937795
1891	2-5	f2	unfed	48.37162909400685
1892	2-5	f2	unfed	47.53764161210903
1893	2-5	f2	unfed	25.39699156425178
1894	2-5	f2	unfed	27.413103396801187
1895	2-5	f2	unfed	42.14629235931256
1896	2-5	f2	unfed	39.726969831352605
1897	2-5	f2	unfed	18.74883465125542
1898	2-5	f2	unfed	47.86883652317012
1899	2-5	f2	unfed	18.62529305275633
1900	2-5	f2	unfed	33.25908385217308
1901	2-5	f2	unfed	33.77278487668283
1902	2-5	f2	unfed	30.49456379481349
1903	2-5	f2	unfed	27.75341425426069
1904	2-5	f2	unfed	30.065758701776588
1905	2-5	f2	unfed	42.14446743663382
1906	2-5	f2	unfed	11.5507341738703
1907	2-5	f2	unfed	36.04890264424743
1908	2-5	f2	unfed	14.577060951129589
1909	2-5	f2	unfed	46.40958411028771
1910	2-5	f2	unfed	16.207940327433594
1911	2-5	f2	unfed	39.89847576156035
1912	2-5	f2	unfed	37.807025831939406
1913	2-5	f2	unfed	54.929593469316025
1914	2-5	f2	unfed	33.243051518267386
1915	2-5	f2	unfed	27.076927043892184
1916	2-5	f2	unfed	28.004768294809512
1917	2-5	f2	unfed	38.822776926879854
1918	2-5	f2	unfed	11.869294295179492
1919	2-5	f2	unfed	14.61841241608665
1920	2-5	f2	unfed	24.74547066620533
1921	2-5	f2	unfed	61.73643176153814
1922	2-5	f2	unfed	11.989040121889522
1923	2-5	f2	unfed	46.47289975526008
1924	2-5	f2	unfed	37.25980646807332
1925	2-5	f2	unfed	36.03150023295015
1926	2-5	f2	unfed	34.6811148899118
1927	2-5	f2	unfed	38.45159567505616
1928	2-5	f2	unfed	32.29389227458786
1929	2-5	f2	unfed	7.971596180347708
1930	2-5	f2	unfed	38.75598320507022
1931	2-5	f2	unfed	45.04791836011877
1932	2-5	f2	unfed	18.50790905728698
1933	2-5	f2	unfed	25.533742946679542
1934	2-5	f2	unfed	54.34545413400833
1935	2-5	f2	unfed	17.707659416264114
1936	2-5	f2	unfed	37.32765855823595
1937	2-5	f2	unfed	42.60710249497491
1938	2-5	f2	unfed	31.66673828996583
1939	2-5	f2	unfed	14.968270678283016
1940	2-5	f2	unfed	40.21933704595536
1941	2-5	f2	unfed	10.744953023619715
1942	2-5	f2	unfed	12.271334666178962
1943	2-5	f2	unfed	55.05721542845494
1944	2-5	f2	unfed	42.56479094521785
1945	2-5	f2	unfed	45.215692643710014
1946	2-5	f2	unfed	49.875573026763405
1947	2-5	f2	unfed	31.64639353701968
1948	2-5	f2	unfed	9.6371811306876
1949	2-5	f2	unfed	62.38821406982941
1950	2-5	f2	unfed	40.92894338493247
1951	2-5	f2	unfed	25.081978878033663
1952	2-5	f2	unfed	46.40807642709487
1953	2-5	f2	unfed	23.533723586890364
1954	2-5	f2	unfed	16.022759299949726
1955	2-5	f2	unfed	12.512698088653696
1956	2-5	f2	unfed	32.23698836806679
1957	2-5	f2	unfed	33.060061488992005
1958	2-5	f2	unfed	16.74991283712519
1959	2-5	f2	unfed	53.61589809750164
1960	2-5	f2	unfed	41.17277335725169
1961	2-5	f2	unfed	32.975650898697864
1962	2-5	f2	unfed	23.21467680660607
1963	2-5	f2	unfed	42.110401529470884
1964	2-5	f2	unfed	41.965737959818966
1965	2-5	f2	unfed	50.99121210612469
1966	2-5	f2	unfed	42.15766038135342
1967	2-5	f2	unfed	34.26327159306548
1968	2-5	f2	unfed	47.40386972220061
1969	2-5	f2	unfed	17.54794863683388
1970	2-5	f2	unfed	50.07770750646386
1971	2-5	f2	unfed	27.037638043725035
1972	2-5	f2	unfed	39.53132802785256
1973	2-5	f2	unfed	39.575712399728694
1974	2-5	f2	unfed	10.452138874339296
1975	2-5	f2	unfed	47.48828857294855
1976	2-5	f2	unfed	42.2135715025683
1977	2-5	f2	unfed	52.7606799756598
1978	2-5	f2	unfed	20.32159639580361
1979	2-5	f2	unfed	8.826414329403233
1980	2-5	f2	unfed	21.365774800567063
1981	2-5	f2	unfed	34.824761957230066
1982	2-5	f2	unfed	12.06472224188119
1983	2-5	f2	unfed	64.32213242543426
1984	2-5	f2	unfed	44.98429993289414
1985	2-5	f2	unfed	42.330466311867376
1986	2-5	f2	unfed	22.026590613375724
1987	2-5	f2	unfed	13.799696518911409
1988	2-5	f2	unfed	45.17134304370952
1989	2-5	f2	unfed	63.1089932666518
1990	2-5	f2	unfed	14.968040418888402
1991	2-5	f2	unfed	9.601890305516408
1992	2-5	f2	unfed	39.84740427047297
1993	2-5	f2	unfed	28.803178057250847
1994	2-5	f2	unfed	26.82521087457989
1995	2-5	f2	unfed	16.34165290302135
1996	2-5	f2	unfed	64.34038840372857
1997	2-5	f2	unfed	33.25416464861071
1998	2-5	f2	unfed	39.248976900031444
[truncated: 18,930 more rows]
